# Supplementary material for: Terrestrial acidification and ecosystem services: effects of acid rain on bunnies, baseball, and Christmas trees
Source: Ecosphere. Author manuscript; Available in PMC 2021 Aug 2. (PMC8327964; doi:10.1002/ecs2.1857)
Supplement: Sup1 [file NIHMS1520033-supplement-Sup1.xlsx]

## Sheet: All Chains
Ecological Effect	Region	Ecosystem (L1)	Ecosystem (L2)	Ecosystem (L3)	Chemical Criterion	Chemical Criterion Threshold	Biological Indicator	Critical Load in kg/ha	Low	High	CL Reference	SOSStressor	Change in Biological Indicator (Component #1)	SOS - Effect #1	Ref #1	Component #2	SOS - Effect #2	Ref #2	Component #3	SOS - Effect #3	Ref #3	Ecological Endpoint	Beneficiary sub-classes (direct FEGS user)	Beneficiary Class	FEGS Metric	EPF Length	AVGSOS	SOSWL	SOSEPF	SOSC
Terrestrial Acidification	Balsam Fir Distribution	Eastern Temperate Forest	Hardwood, coniferous forest	Forest	Base Cation/Al ratio	10	Balsam Fir	N/A	N/A	N/A	1, 2, 9, 11, 13, 15, 16, 18	1	Decreased growth, basal area	1	1, 2, 9, 11, 13, 15, 16, 18	Reduced forage for ruffed and spruce grouse	1	1, ^	Reduced bird abundance (certain species)	1	1, ^	Reduced bird abundance (certain species)	Hunters	Recreational	# of birds	2	1	1	0.833333	0.888889
Terrestrial Acidification	Balsam Fir Distribution	Eastern Temperate Forest	Hardwood, coniferous forest	Forest	Base Cation/Al ratio	10	Balsam Fir	N/A	N/A	N/A	1, 2, 9, 11, 13, 15, 16, 18	1	Decreased growth, basal area	1	1, 2, 9, 11, 13, 15, 16, 18	Reduced forage for ruffed and spruce grouse	1	1, ^	Reduced bird abundance (certain species)	1	1, ^	Reduced bird abundance (certain species)	Artists	Inspirational	# of birds	2	1	1	0.833333	0.888889
Terrestrial Acidification	Balsam Fir Distribution	Eastern Temperate Forest	Hardwood, coniferous forest	Forest	Base Cation/Al ratio	10	Balsam Fir	N/A	N/A	N/A	1, 2, 9, 11, 13, 15, 16, 18	1	Decreased growth, basal area	1	1, 2, 9, 11, 13, 15, 16, 18	Reduced forage for ruffed and spruce grouse	1	1, ^	Reduced bird abundance (certain species)	1	1, ^	Reduced bird abundance (certain species)	Experiencers and Viewers	Recreational	# of birds	2	1	1	0.833333	0.888889
Terrestrial Acidification	Balsam Fir Distribution	Eastern Temperate Forest	Hardwood, coniferous forest	Forest	Base Cation/Al ratio	10	Balsam Fir	N/A	N/A	N/A	1, 2, 9, 11, 13, 15, 16, 18	1	Decreased growth, basal area	1	1, 2, 9, 11, 13, 15, 16, 18	Reduced forage for white tail deer, moose, American red squirrel	1	1, ^	Reduced mammalian population	1	1, ^	Reduced mammalian population	Hunters	Recreational	# of mammals	2	1	1	0.833333	0.888889
Terrestrial Acidification	Balsam Fir Distribution	Eastern Temperate Forest	Hardwood, coniferous forest	Forest	Base Cation/Al ratio	10	Balsam Fir	N/A	N/A	N/A	1, 2, 9, 11, 13, 15, 16, 18	1	Decreased growth, basal area	1	1, 2, 9, 11, 13, 15, 16, 18	Reduced forage for white tail deer, moose, American red squirrel	1	1, ^	Reduced mammalian population	1	1, ^	Reduced mammalian population	People Who Care (Option/Bequest)	Non-use	# of mammals	2	1	1	0.833333	0.888889
Terrestrial Acidification	Balsam Fir Distribution	Eastern Temperate Forest	Hardwood, coniferous forest	Forest	Base Cation/Al ratio	10	Balsam Fir	N/A	N/A	N/A	1, 2, 9, 11, 13, 15, 16, 18	1	Decreased growth, basal area	1	1, 2, 9, 11, 13, 15, 16, 18	Reduced forage for white tail deer, moose, American red squirrel	1	1, ^	Reduced mammalian population	1	1, ^	Reduced mammalian population	Experiencers and Viewers	Recreational	# of mammals	2	1	1	0.833333	0.888889
Terrestrial Acidification	Balsam Fir Distribution	Eastern Temperate Forest	Hardwood, coniferous forest	Forest	Base Cation/Al ratio	10	Balsam Fir	N/A	N/A	N/A	1, 2, 9, 11, 13, 15, 16, 18	1	Decreased growth, basal area	1	1, 2, 9, 11, 13, 15, 16, 18	Reduced forage for white tail deer, moose, American red squirrel	1	1, ^	Reduced mammalian population	1	1, ^	Reduced mammalian population	People Who Care (Existence)	Non-use	# of mammals	2	1	1	0.833333	0.888889
Terrestrial Acidification	Balsam Fir Distribution	Eastern Temperate Forest	Hardwood, coniferous forest	Forest	Base Cation/Al ratio	10	Balsam Fir	N/A	N/A	N/A	1, 2, 9, 11, 13, 15, 16, 18	1	Decreased growth, basal area	1	1, 2, 9, 11, 13, 15, 16, 18	Reduced habitat for ruffed and spruce grouse	1	1, ^	Reduced bird abundance (certain species)	1	1, ^	Reduced bird abundance (certain species)	People Who Care (Existence)	Non-use	# of birds	2	1	1	0.833333	0.888889
Terrestrial Acidification	Balsam Fir Distribution	Eastern Temperate Forest	Hardwood, coniferous forest	Forest	Base Cation/Al ratio	10	Balsam Fir	N/A	N/A	N/A	1, 2, 9, 11, 13, 15, 16, 18	1	Decreased growth, basal area	1	1, 2, 9, 11, 13, 15, 16, 18	Reduced habitat for ruffed and spruce grouse	1	1, ^	Reduced bird abundance (certain species)	1	1, ^	Reduced bird abundance (certain species)	People Who Care (Option/Bequest)	Non-use	# of birds	2	1	1	0.833333	0.888889
Terrestrial Acidification	Balsam Fir Distribution	Eastern Temperate Forest	Hardwood, coniferous forest	Forest	Base Cation/Al ratio	10	Balsam Fir	N/A	N/A	N/A	1, 2, 9, 11, 13, 15, 16, 18	1	Decreased growth, basal area	1	1, 2, 9, 11, 13, 15, 16, 18	Reduced habitat for ruffed and spruce grouse	1	1, ^	Reduced bird abundance (certain species)	1	1, ^	Reduced bird abundance (certain species)	People Who Care (Option/Bequest)	Non-use	# of birds	2	1	1	0.833333	0.888889
Terrestrial Acidification	Balsam Fir Distribution	Eastern Temperate Forest	Hardwood, coniferous forest	Forest	Base Cation/Al ratio	10	Balsam Fir	N/A	N/A	N/A	1, 2, 9, 11, 13, 15, 16, 18	1	Decreased growth, basal area	1	1, 2, 9, 11, 13, 15, 16, 18	Reduced habitat for ruffed and spruce grouse	1	1, ^	Reduced bird abundance (certain species)	1	1, ^	Reduced bird abundance (certain species)	Experiencers and Viewers	Recreational	# of birds	2	1	1	0.833333	0.888889
Terrestrial Acidification	Balsam Fir Distribution	Eastern Temperate Forest	Hardwood, coniferous forest	Forest	Base Cation/Al ratio	10	Balsam Fir	N/A	N/A	N/A	1, 2, 9, 11, 13, 15, 16, 18	1	Decreased growth, basal area	1	1, 2, 9, 11, 13, 15, 16, 18	Reduced habitat for ruffed and spruce grouse	1	1, ^	Reduced bird abundance (certain species)	1	1, ^	Reduced bird abundance (certain species)	People Who Care (Existence)	Non-use	# of birds	2	1	1	0.833333	0.888889
Terrestrial Acidification	Balsam Fir Distribution	Eastern Temperate Forest	Hardwood, coniferous forest	Forest	Base Cation/Al ratio	10	Balsam Fir	N/A	N/A	N/A	1, 2, 9, 11, 13, 15, 16, 18	1	Decreased growth, basal area	1	1, 3, 5, 6, 7, 8	Reduced habitat for snowshoe hares	1	1, 3, 5, 6, 7, 8, ^	Reduced snowshoe hare	1	1, ^	Reduced snowshoe hare	Experiencers and Viewers	Recreational	# of snowshoe hare	2	1	1	0.833333	0.888889
Terrestrial Acidification	Balsam Fir Distribution	Eastern Temperate Forest	Hardwood, coniferous forest	Forest	Base Cation/Al ratio	10	Balsam Fir	N/A	N/A	N/A	1, 2, 9, 11, 13, 15, 16, 18	1	Decreased growth, basal area	1	1, 2, 9, 11, 13, 15, 16, 18	Reduced habitat for snowshoe hares	1	1, 3, 5, 6, 7, 8, ^	Reduced snowshoe hare	1	1, 3, 5, 6, 7, 8, ^	Reduced snowshoe hare	People Who Care (Existence)	Non-use	# of snowshoe hares	2	1	1	0.833333	0.888889
Terrestrial Acidification	Balsam Fir Distribution	Eastern Temperate Forest	Hardwood, coniferous forest	Forest	Base Cation/Al ratio	10	Balsam Fir	N/A	N/A	N/A	1, 2, 9, 11, 13, 15, 16, 18	1	Decreased growth, basal area	1	1, 2, 9, 11, 13, 15, 16, 18	Reduced habitat for snowshoe hares	1	1, 3, 5, 6, 7, 8, ^	Reduced snowshoe hare	1	1, 3, 5, 6, 7, 8, ^	Reduced snowshoe hare	People Who Care (Option/Bequest)	Non-use	# of snowshoe hares	2	1	1	0.833333	0.888889
Terrestrial Acidification	Balsam Fir Distribution	Eastern Temperate Forest	Hardwood, coniferous forest	Forest	Base Cation/Al ratio	10	Balsam Fir	N/A	N/A	N/A	1, 2, 9, 11, 13, 15, 16, 18	1	Decreased growth, basal area	1	1, 2, 9, 11, 13, 15, 16, 18	Reduced medicine availability	1	1, 2, 9, 11, 13, 15, 16, 18, ^				Reduced medicine availability	Traditional Medicine Subsisters	Subsistence	# of and size of trees	1	1	1	0.857143	0.928571
Terrestrial Acidification	Balsam Fir Distribution	Eastern Temperate Forest	Hardwood, coniferous forest	Forest	Base Cation/Al ratio	10	Balsam Fir	N/A	N/A	N/A	1, 2, 9, 11, 13, 15, 16, 18	1	Decreased growth, basal area	1	1, 2, 9, 11, 13, 15, 16, 18	Reduced production of oleoresin	1	1, 2, 9, 11, 13, 15, 16, 18, ^				Reduced production of oleoresin	Timber, Fiber, and Ornamental Extractors	Commercial / Industrial	amount of oleoresin	1	1	1	0.857143	0.928571
Terrestrial Acidification	Balsam Fir Distribution	Eastern Temperate Forest	Hardwood, coniferous forest	Forest	Base Cation/Al ratio	10	Balsam Fir	N/A	N/A	N/A	1, 2, 9, 11, 13, 15, 16, 18	1	Decreased growth, basal area	1	1, 2, 9, 11, 13, 15, 16, 18	Reduced timber, fiber (Christmas trees)	1	1, 2, 9, 11, 13, 15, 16, 18, ^				Reduced timber, fiber (Christmas trees)	Spiritual and Ceremonial Participants and Participants of Celebration	Inspirational	# of and size of trees	1	1	1	0.857143	0.928571
Terrestrial Acidification	Balsam Fir Distribution	Eastern Temperate Forest	Hardwood, coniferous forest	Forest	Base Cation/Al ratio	10	Balsam Fir	N/A	N/A	N/A	1, 2, 9, 11, 13, 15, 16, 18	1	Decreased growth, basal area	1	1, 2, 9, 11, 13, 15, 16, 18	Reduced timber, fiber (pulpwood, Christmas trees, timber)	1	1, 2, 9, 11, 13, 15, 16, 18, ^				Reduced timber, fiber (pulpwood, Christmas trees, timber)	Timber, Fiber, and Fur/Hide Subsisters	Subsistence	# of and size of trees	1	1	1	0.857143	0.928571
Terrestrial Acidification	Balsam Fir Distribution	Eastern Temperate Forest	Hardwood, coniferous forest	Forest	Base Cation/Al ratio	10	Balsam Fir	N/A	N/A	N/A	1, 2, 9, 11, 13, 15, 16, 18	1	Decreased growth, basal area	1	1, 2, 9, 11, 13, 15, 16, 18	Reduced timber, fiber (pulpwood, Christmas trees, timber)	1	1, 2, 9, 11, 13, 15, 16, 18, ^				Reduced timber, fiber (pulpwood, Christmas trees, timber)	Timber, Fiber, and Ornamental Extractors	Commercial / Industrial	# of and size of trees	1	1	1	0.857143	0.928571
Terrestrial Acidification	Balsam Fir Distribution	Eastern Temperate Forest	Hardwood, coniferous forest	Forest	Base Cation/Al ratio	10	Balsam Fir	N/A	N/A	N/A	1, 2, 9, 11, 13, 15, 16, 18	1	Increased mortality	1	1, 2, 9, 11, 13, 15, 16, 18	Reduced diversity	1	1, 2, 9, 11, 13, 15, 16, 18, ^				Reduced diversity	Educators and Students	Learning	# of species or variation	1	1	1	0.857143	0.928571
Terrestrial Acidification	Balsam Fir Distribution	Eastern Temperate Forest	Hardwood, coniferous forest	Forest	Base Cation/Al ratio	10	Balsam Fir	N/A	N/A	N/A	1, 2, 9, 11, 13, 15, 16, 18	1	Increased mortality	1	1, 2, 9, 11, 13, 15, 16, 18	Reduced diversity	1	1, 2, 9, 11, 13, 15, 16, 18, ^				Reduced diversity	People Who Care (Existence)	Non-use	# of species or variation	1	1	1	0.857143	0.928571
Terrestrial Acidification	Balsam Fir Distribution	Eastern Temperate Forest	Hardwood, coniferous forest	Forest	Base Cation/Al ratio	10	Balsam Fir	N/A	N/A	N/A	1, 2, 9, 11, 13, 15, 16, 18	1	Increased mortality	1	1, 2, 9, 11, 13, 15, 16, 18	Reduced diversity	1	1, 2, 9, 11, 13, 15, 16, 18, ^				Reduced diversity	People Who Care (Option/Bequest)	Non-use	# of species or variation	1	1	1	0.857143	0.928571
Terrestrial Acidification	Balsam Fir Distribution	Eastern Temperate Forest	Hardwood, coniferous forest	Forest	Base Cation/Al ratio	10	Balsam Fir	N/A	N/A	N/A	1, 2, 9, 11, 13, 15, 16, 18	1	Increased mortality	1	1, 2, 9, 11, 13, 15, 16, 18	Reduced forage for ruffed and spruce grouse	1	1, ^	Reduced bird abundance (certain species)	1	1, ^	Reduced bird abundance (certain species)	Hunters	Recreational	# of birds	2	1	1	0.833333	0.888889
Terrestrial Acidification	Balsam Fir Distribution	Eastern Temperate Forest	Hardwood, coniferous forest	Forest	Base Cation/Al ratio	10	Balsam Fir	N/A	N/A	N/A	1, 2, 9, 11, 13, 15, 16, 18	1	Increased mortality	1	1, 2, 9, 11, 13, 15, 16, 18	Reduced forage for ruffed and spruce grouse	1	1, ^	Reduced bird abundance (certain species)	1	1, ^	Reduced bird abundance (certain species)	Experiencers and Viewers	Recreational	# of birds	2	1	1	0.833333	0.888889
Terrestrial Acidification	Balsam Fir Distribution	Eastern Temperate Forest	Hardwood, coniferous forest	Forest	Base Cation/Al ratio	10	Balsam Fir	N/A	N/A	N/A	1, 2, 9, 11, 13, 15, 16, 18	1	Increased mortality	1	1, 2, 9, 11, 13, 15, 16, 18	Reduced forage for white tail deer, moose	1	1, ^	Reduced mammalian population	1	1, ^	Reduced mammalian population	Hunters	Recreational	# of mammals	2	1	1	0.833333	0.888889
Terrestrial Acidification	Balsam Fir Distribution	Eastern Temperate Forest	Hardwood, coniferous forest	Forest	Base Cation/Al ratio	10	Balsam Fir	N/A	N/A	N/A	1, 2, 9, 11, 13, 15, 16, 18	1	Increased mortality	1	1, 2, 9, 11, 13, 15, 16, 18	Reduced forage for white tail deer, moose, American red squirrel	1	1, ^	Reduced mammalian population	1	1, ^	Reduced mammalian population	People Who Care (Option/Bequest)	Non-use	# of mammals	2	1	1	0.833333	0.888889
Terrestrial Acidification	Balsam Fir Distribution	Eastern Temperate Forest	Hardwood, coniferous forest	Forest	Base Cation/Al ratio	10	Balsam Fir	N/A	N/A	N/A	1, 2, 9, 11, 13, 15, 16, 18	1	Increased mortality	1	1, 2, 9, 11, 13, 15, 16, 18	Reduced forage for white tail deer, moose, American red squirrel	1	1, ^	Reduced mammalian population	1	1, ^	Reduced mammalian population	Experiencers and Viewers	Recreational	# of mammals	2	1	1	0.833333	0.888889
Terrestrial Acidification	Balsam Fir Distribution	Eastern Temperate Forest	Hardwood, coniferous forest	Forest	Base Cation/Al ratio	10	Balsam Fir	N/A	N/A	N/A	1, 2, 9, 11, 13, 15, 16, 18	1	Increased mortality	1	1, 2, 9, 11, 13, 15, 16, 18	Reduced forage for white tail deer, moose, American red squirrel	1	1, ^	Reduced mammalian population	1	1, ^	Reduced mammalian population	People Who Care (Existence)	Non-use	# of mammals	2	1	1	0.833333	0.888889
Terrestrial Acidification	Balsam Fir Distribution	Eastern Temperate Forest	Hardwood, coniferous forest	Forest	Base Cation/Al ratio	10	Balsam Fir	N/A	N/A	N/A	1, 2, 9, 11, 13, 15, 16, 18	1	Increased mortality	1	1, 2, 9, 11, 13, 15, 16, 18	Reduced habitat for ruffed and spruce grouse	1	1, ^	Reduced bird abundance (certain species)	1	1, ^	Reduced bird abundance (certain species)	People Who Care (Existence)	Non-use	# of birds	2	1	1	0.833333	0.888889
Terrestrial Acidification	Balsam Fir Distribution	Eastern Temperate Forest	Hardwood, coniferous forest	Forest	Base Cation/Al ratio	10	Balsam Fir	N/A	N/A	N/A	1, 2, 9, 11, 13, 15, 16, 18	1	Increased mortality	1	1, 2, 9, 11, 13, 15, 16, 18	Reduced habitat for ruffed and spruce grouse	1	1, ^	Reduced bird abundance (certain species)	1	1, ^	Reduced bird abundance (certain species)	People Who Care (Existence)	Non-use	# of birds	2	1	1	0.833333	0.888889
Terrestrial Acidification	Balsam Fir Distribution	Eastern Temperate Forest	Hardwood, coniferous forest	Forest	Base Cation/Al ratio	10	Balsam Fir	N/A	N/A	N/A	1, 2, 9, 11, 13, 15, 16, 18	1	Increased mortality	1	1, 2, 9, 11, 13, 15, 16, 18	Reduced habitat for ruffed and spruce grouse	1	1, ^	Reduced bird abundance (certain species)	1	1, ^	Reduced bird abundance (certain species)	People Who Care (Option/Bequest)	Non-use	# of birds	2	1	1	0.833333	0.888889
Terrestrial Acidification	Balsam Fir Distribution	Eastern Temperate Forest	Hardwood, coniferous forest	Forest	Base Cation/Al ratio	10	Balsam Fir	N/A	N/A	N/A	1, 2, 9, 11, 13, 15, 16, 18	1	Increased mortality	1	1, 2, 9, 11, 13, 15, 16, 18	Reduced habitat for ruffed and spruce grouse	1	1, ^	Reduced bird abundance (certain species)	1	1, ^	Reduced bird abundance (certain species)	People Who Care (Option/Bequest)	Non-use	# of birds	2	1	1	0.833333	0.888889
Terrestrial Acidification	Balsam Fir Distribution	Eastern Temperate Forest	Hardwood, coniferous forest	Forest	Base Cation/Al ratio	10	Balsam Fir	N/A	N/A	N/A	1, 2, 9, 11, 13, 15, 16, 18	1	Increased mortality	1	1, 2, 9, 11, 13, 15, 16, 18	Reduced habitat for ruffed and spruce grouse	1	1, ^	Reduced bird abundance (certain species)	1	1, ^	Reduced bird abundance (certain species)	Experiencers and Viewers	Recreational	# of birds	2	1	1	0.833333	0.888889
Terrestrial Acidification	Balsam Fir Distribution	Eastern Temperate Forest	Hardwood, coniferous forest	Forest	Base Cation/Al ratio	10	Balsam Fir	N/A	N/A	N/A	1, 2, 9, 11, 13, 15, 16, 18	1	Increased mortality	1	1, 2, 9, 11, 13, 15, 16, 18	Reduced habitat for ruffed and spruce grouse	1	1, ^	Reduced bird abundance (certain species)	1	1, ^	Reduced bird abundance (certain species)	Artists	Inspirational	# of birds	2	1	1	0.833333	0.888889
Terrestrial Acidification	Balsam Fir Distribution	Eastern Temperate Forest	Hardwood, coniferous forest	Forest	Base Cation/Al ratio	10	Balsam Fir	N/A	N/A	N/A	1, 2, 9, 11, 13, 15, 16, 18	1	Increased mortality	1	1, 3, 5, 6, 7, 8	Reduced habitat for snowshoe hares	1	1, 3, 5, 6, 7, 8, ^	Reduced snowshoe hare	1	1, 3, 5, 6, 7, 8, ^	Reduced snowshoe hare	Experiencers and Viewers	Recreational	# of snowshoe hare	2	1	1	0.833333	0.888889
Terrestrial Acidification	Balsam Fir Distribution	Eastern Temperate Forest	Hardwood, coniferous forest	Forest	Base Cation/Al ratio	10	Balsam Fir	N/A	N/A	N/A	1, 2, 9, 11, 13, 15, 16, 18	1	Increased mortality	1	1, 3, 5, 6, 7, 8	Reduced habitat for snowshoe hares	1	1, 3, 5, 6, 7, 8, ^	Reduced snowshoe hare	1	1, 3, 5, 6, 7, 8, ^	Reduced snowshoe hare	Artists	Inspirational	# of snowshoe hares	2	1	1	0.833333	0.888889
Terrestrial Acidification	Balsam Fir Distribution	Eastern Temperate Forest	Hardwood, coniferous forest	Forest	Base Cation/Al ratio	10	Balsam Fir	N/A	N/A	N/A	1, 2, 9, 11, 13, 15, 16, 18	1	Increased mortality	1	1, 2, 9, 11, 13, 15, 16, 18	Reduced habitat for snowshoe hares	1	1, 3, 5, 6, 7, 8, ^	Reduced snowshoe hare	1	1, 3, 5, 6, 7, 8, ^	Reduced snowshoe hare	People Who Care (Existence)	Non-use	# of snowshoe hares	2	1	1	0.833333	0.888889
Terrestrial Acidification	Balsam Fir Distribution	Eastern Temperate Forest	Hardwood, coniferous forest	Forest	Base Cation/Al ratio	10	Balsam Fir	N/A	N/A	N/A	1, 2, 9, 11, 13, 15, 16, 18	1	Increased mortality	1	1, 2, 9, 11, 13, 15, 16, 18	Reduced habitat for snowshoe hares	1	1, 3, 5, 6, 7, 8, ^	Reduced snowshoe hare	1	1, 3, 5, 6, 7, 8, ^	Reduced snowshoe hare	People Who care (Option/Bequest)	Non-use	# of snowshoe hares	2	1	1	0.833333	0.888889
Terrestrial Acidification	Balsam Fir Distribution	Eastern Temperate Forest	Hardwood, coniferous forest	Forest	Base Cation/Al ratio	10	Balsam Fir	N/A	N/A	N/A	1, 2, 9, 11, 13, 15, 16, 18	1	Increased mortality	1	1, 2, 9, 11, 13, 15, 16, 18	Reduced medicine availability	1	1, 2, 9, 11, 13, 15, 16, 18, ^				Reduced medicine availability	Traditional Medicine Subsisters	Subsistence	# of and size of trees	1	1	1	0.857143	0.928571
Terrestrial Acidification	Balsam Fir Distribution	Eastern Temperate Forest	Hardwood, coniferous forest	Forest	Base Cation/Al ratio	10	Balsam Fir	N/A	N/A	N/A	1, 2, 9, 11, 13, 15, 16, 18	1	Increased mortality	1	1, 2, 9, 11, 13, 15, 16, 18	Reduced production of oleoresin	1	1, 2, 9, 11, 13, 15, 16, 18, ^				Reduced production of oleoresin	Timber, Fiber, and Ornamental Extractors	Commercial / Industrial	amount of oleoresin	1	1	1	0.857143	0.928571
Terrestrial Acidification	Balsam Fir Distribution	Eastern Temperate Forest	Hardwood, coniferous forest	Forest	Base Cation/Al ratio	10	Balsam Fir	N/A	N/A	N/A	1, 2, 9, 11, 13, 15, 16, 18	1	Increased mortality	1	1, 2, 9, 11, 13, 15, 16, 18	Reduced timber, fiber (Christmas trees)	1	1, 2, 9, 11, 13, 15, 16, 18, ^				Reduced timber, fiber (Christmas trees)	Spiritual and Ceremonial Participants and Participants of Celebration	Inspirational	# of and size of trees	1	1	1	0.857143	0.928571
Terrestrial Acidification	Balsam Fir Distribution	Eastern Temperate Forest	Hardwood, coniferous forest	Forest	Base Cation/Al ratio	10	Balsam Fir	N/A	N/A	N/A	1, 2, 9, 11, 13, 15, 16, 18	1	Increased mortality	1	1, 2, 9, 11, 13, 15, 16, 18	Reduced timber, fiber (pulpwood, Christmas trees, timber)	1	1, 2, 9, 11, 13, 15, 16, 18, ^				Reduced timber, fiber (pulpwood, Christmas trees, timber)	Timber, Fiber, and Fur/Hide Subsisters	Subsistence	# of and size of trees	1	1	1	0.857143	0.928571
Terrestrial Acidification	Balsam Fir Distribution	Eastern Temperate Forest	Hardwood, coniferous forest	Forest	Base Cation/Al ratio	10	Balsam Fir	N/A	N/A	N/A	1, 2, 9, 11, 13, 15, 16, 18	1	Increased mortality	1	1, 2, 9, 11, 13, 15, 16, 18	Reduced timber, fiber (pulpwood, Christmas trees, timber)	1	1, 2, 9, 11, 13, 15, 16, 18, ^				Reduced timber, fiber (pulpwood, Christmas trees, timber)	Timber, Fiber, and Ornamental Extractors	Commercial / Industrial	# of and size of trees	1	1	1	0.857143	0.928571
Terrestrial Acidification	Balsam Fir Distribution	Eastern Temperate Forest	Hardwood, coniferous forest	Forest	Base Cation/Al ratio	10	Balsam Fir	N/A	N/A	N/A	1, 2, 9, 11, 13, 15, 16, 18	1	Reduced canopy cover	1	1, 2, 9, 11, 13, 15, 16, 18	Reduced diversity	1	1, 2, 9, 11, 13, 15, 16, 18, ^				Reduced diversity	Educators and Students	Learning	# of species or variation	1	1	1	0.857143	0.928571
Terrestrial Acidification	Balsam Fir Distribution	Eastern Temperate Forest	Hardwood, coniferous forest	Forest	Base Cation/Al ratio	10	Balsam Fir	N/A	N/A	N/A	1, 2, 9, 11, 13, 15, 16, 18	1	Reduced canopy cover	1	1, 2, 9, 11, 13, 15, 16, 18	Reduced diversity	1	1, 2, 9, 11, 13, 15, 16, 18, ^				Reduced diversity	People Who Care (Existence)	Non-use	# of species or variation	1	1	1	0.857143	0.928571
Terrestrial Acidification	Balsam Fir Distribution	Eastern Temperate Forest	Hardwood, coniferous forest	Forest	Base Cation/Al ratio	10	Balsam Fir	N/A	N/A	N/A	1, 2, 9, 11, 13, 15, 16, 18	1	Reduced canopy cover	1	1, 2, 9, 11, 13, 15, 16, 18	Reduced diversity	1	1, 2, 9, 11, 13, 15, 16, 18, ^				Reduced diversity	People Who Care (Option/Bequest)	Non-use	# of species or variation	1	1	1	0.857143	0.928571
Terrestrial Acidification	Balsam Fir Distribution	Eastern Temperate Forest	Hardwood, coniferous forest	Forest	Base Cation/Al ratio	10	Balsam Fir	N/A	N/A	N/A	1, 2, 9, 11, 13, 15, 16, 18	1	Reduced canopy cover	1	1, 2, 9, 11, 13, 15, 16, 18	Reduced forage for ruffed and spruce grouse	1	1, ^	Reduced bird abundance (certain species)	1	1, ^	Reduced bird abundance (certain species)	Hunters	Recreational	# of birds	2	1	1	0.833333	0.888889
Terrestrial Acidification	Balsam Fir Distribution	Eastern Temperate Forest	Hardwood, coniferous forest	Forest	Base Cation/Al ratio	10	Balsam Fir	N/A	N/A	N/A	1, 2, 9, 11, 13, 15, 16, 18	1	Reduced canopy cover	1	1, 2, 9, 11, 13, 15, 16, 18	Reduced forage for ruffed and spruce grouse	1	1, ^	Reduced bird abundance (certain species)	1	1, ^	Reduced bird abundance (certain species)	Experiencers and Viewers	Recreational	# of birds	2	1	1	0.833333	0.888889
Terrestrial Acidification	Balsam Fir Distribution	Eastern Temperate Forest	Hardwood, coniferous forest	Forest	Base Cation/Al ratio	10	Balsam Fir	N/A	N/A	N/A	1, 2, 9, 11, 13, 15, 16, 18	1	Reduced canopy cover	1	1, 2, 9, 11, 13, 15, 16, 18	Reduced forage for white tail deer, moose	1	1, ^	Reduced mammalian population	1	1, ^	Reduced mammalian population	Hunters	Recreational	# of mammals	2	1	1	0.833333	0.888889
Terrestrial Acidification	Balsam Fir Distribution	Eastern Temperate Forest	Hardwood, coniferous forest	Forest	Base Cation/Al ratio	10	Balsam Fir	N/A	N/A	N/A	1, 2, 9, 11, 13, 15, 16, 18	1	Reduced canopy cover	1	1, 2, 9, 11, 13, 15, 16, 18	Reduced forage for white tail deer, moose, American red squirrel	1	1, ^	Reduced mammalian population	1	1, ^	Reduced mammalian population	People Who Care (Option/Bequest)	Non-use	# of mammals	2	1	1	0.833333	0.888889
Terrestrial Acidification	Balsam Fir Distribution	Eastern Temperate Forest	Hardwood, coniferous forest	Forest	Base Cation/Al ratio	10	Balsam Fir	N/A	N/A	N/A	1, 2, 9, 11, 13, 15, 16, 18	1	Reduced canopy cover	1	1, 2, 9, 11, 13, 15, 16, 18	Reduced forage for white tail deer, moose, American red squirrel	1	1, ^	Reduced mammalian population	1	1, ^	Reduced mammalian population	People Who Care (Existence)	Non-use	# of mammals	2	1	1	0.833333	0.888889
Terrestrial Acidification	Balsam Fir Distribution	Eastern Temperate Forest	Hardwood, coniferous forest	Forest	Base Cation/Al ratio	10	Balsam Fir	N/A	N/A	N/A	1, 2, 9, 11, 13, 15, 16, 18	1	Reduced canopy cover	1	1, 2, 9, 11, 13, 15, 16, 18	Reduced forage for white tail deer, moose, American red squirrel	1	1, ^	Reduced mammalian population	1	1, ^	Reduced mammalian population	Experiencers and Viewers	Recreational	# of mammals	2	1	1	0.833333	0.888889
Terrestrial Acidification	Balsam Fir Distribution	Eastern Temperate Forest	Hardwood, coniferous forest	Forest	Base Cation/Al ratio	10	Balsam Fir	N/A	N/A	N/A	1, 2, 9, 11, 13, 15, 16, 18	1	Reduced canopy cover	1	1, 2, 9, 11, 13, 15, 16, 18	Reduced habitat for ruffed and spruce grouse	1	1, ^	Reduced bird abundance (certain species)	1	1, ^	Reduced bird abundance (certain species)	People Who Care (Existence)	Non-use	# of birds	2	1	1	0.833333	0.888889
Terrestrial Acidification	Balsam Fir Distribution	Eastern Temperate Forest	Hardwood, coniferous forest	Forest	Base Cation/Al ratio	10	Balsam Fir	N/A	N/A	N/A	1, 2, 9, 11, 13, 15, 16, 18	1	Reduced canopy cover	1	1, 2, 9, 11, 13, 15, 16, 18	Reduced habitat for ruffed and spruce grouse	1	1, ^	Reduced bird abundance (certain species)	1	1, ^	Reduced bird abundance (certain species)	People Who Care (Existence)	Non-use	# of birds	2	1	1	0.833333	0.888889
Terrestrial Acidification	Balsam Fir Distribution	Eastern Temperate Forest	Hardwood, coniferous forest	Forest	Base Cation/Al ratio	10	Balsam Fir	N/A	N/A	N/A	1, 2, 9, 11, 13, 15, 16, 18	1	Reduced canopy cover	1	1, 2, 9, 11, 13, 15, 16, 18	Reduced habitat for ruffed and spruce grouse	1	1, ^	Reduced bird abundance (certain species)	1	1, ^	Reduced bird abundance (certain species)	People Who Care (Option/Bequest)	Non-use	# of birds	2	1	1	0.833333	0.888889
Terrestrial Acidification	Balsam Fir Distribution	Eastern Temperate Forest	Hardwood, coniferous forest	Forest	Base Cation/Al ratio	10	Balsam Fir	N/A	N/A	N/A	1, 2, 9, 11, 13, 15, 16, 18	1	Reduced canopy cover	1	1, 2, 9, 11, 13, 15, 16, 18	Reduced habitat for ruffed and spruce grouse	1	1, ^	Reduced bird abundance (certain species)	1	1, ^	Reduced bird abundance (certain species)	People Who Care (Option/Bequest)	Non-use	# of birds	2	1	1	0.833333	0.888889
Terrestrial Acidification	Balsam Fir Distribution	Eastern Temperate Forest	Hardwood, coniferous forest	Forest	Base Cation/Al ratio	10	Balsam Fir	N/A	N/A	N/A	1, 2, 9, 11, 13, 15, 16, 18	1	Reduced canopy cover	1	1, 2, 9, 11, 13, 15, 16, 18	Reduced habitat for ruffed and spruce grouse	1	1, ^	Reduced bird abundance (certain species)	1	1, ^	Reduced bird abundance (certain species)	Experiencers and Viewers	Recreational	# of birds	2	1	1	0.833333	0.888889
Terrestrial Acidification	Balsam Fir Distribution	Eastern Temperate Forest	Hardwood, coniferous forest	Forest	Base Cation/Al ratio	10	Balsam Fir	N/A	N/A	N/A	1, 2, 9, 11, 13, 15, 16, 18	1	Reduced canopy cover	1	1, 2, 9, 11, 13, 15, 16, 18	Reduced habitat for ruffed and spruce grouse	1	1, ^	Reduced bird abundance (certain species)	1	1, ^	Reduced bird abundance (certain species)	Artists	Inspirational	# of birds	2	1	1	0.833333	0.888889
Terrestrial Acidification	Balsam Fir Distribution	Eastern Temperate Forest	Hardwood, coniferous forest	Forest	Base Cation/Al ratio	10	Balsam Fir	N/A	N/A	N/A	1, 2, 11, 13, 15, 16, 18	1	Reduced canopy cover	1	1, 2, 9, 11, 13, 15, 16, 18	Reduced habitat for snowshoe hares	1	1, 3, 5, 6, 7, 8, ^	Reduced snowshoe hare	1	1, 3, 5, 6, 7, 8, ^	Reduced snowshoe hare	Experiencers and Viewers	Recreational	# of snowshoe hare	2	1	1	0.833333	0.888889
Terrestrial Acidification	Balsam Fir Distribution	Eastern Temperate Forest	Hardwood, coniferous forest	Forest	Base Cation/Al ratio	10	Balsam Fir	N/A	N/A	N/A	1, 2, 9, 11, 13, 15, 16, 18	1	Reduced canopy cover	1	1, 2, 9, 11, 13, 15, 16, 18	Reduced habitat for snowshoe hares	1	1, 3, 5, 6, 7, 8, ^	Reduced snowshoe hare	1	1, 3, 5, 6, 7, 8, ^	Reduced snowshoe hare	Artists	Inspirational	# of snowshoe hares	2	1	1	0.833333	0.888889
Terrestrial Acidification	Balsam Fir Distribution	Eastern Temperate Forest	Hardwood, coniferous forest	Forest	Base Cation/Al ratio	10	Balsam Fir	N/A	N/A	N/A	1, 2, 9, 11, 13, 15, 16, 18	1	Reduced canopy cover	1	1, 2, 9, 11, 13, 15, 16, 18	Reduced habitat for snowshoe hares	1	1, 3, 5, 6, 7, 8, ^	Reduced snowshoe hare	1	1, 3, 5, 6, 7, 8, ^	Reduced snowshoe hare	People Who Care (Existence)	Non-use	# of snowshoe hares	2	1	1	0.833333	0.888889
Terrestrial Acidification	Balsam Fir Distribution	Eastern Temperate Forest	Hardwood, coniferous forest	Forest	Base Cation/Al ratio	10	Balsam Fir	N/A	N/A	N/A	1, 2, 9, 11, 13, 15, 16, 18	1	Reduced canopy cover	1	1, 2, 9, 11, 13, 15, 16, 18	Reduced habitat for snowshoe hares	1	1, 3, 5, 6, 7, 8, ^	Reduced snowshoe hare	1	1, 3, 5, 6, 7, 8, ^	Reduced snowshoe hare	People Who Care (Option/Bequest)	Non-use	# of snowshoe hares	2	1	1	0.833333	0.888889
Terrestrial Acidification	Balsam Fir Distribution	Eastern Temperate Forest	Hardwood, coniferous forest	Forest	Base Cation/Al ratio	10	Balsam Fir	N/A	N/A	N/A	1, 2, 9, 11, 13, 15, 16, 18	1	Reduced canopy cover	1	1, 2, 9, 11, 13, 15, 16, 18	Reduced medicine availability	1	1, 2, 9, 11, 13, 15, 16, 18, ^				Reduced medicine availability	Traditional Medicine Subsisters	Subsistence	# of and size of trees	1	1	1	0.857143	0.928571
Terrestrial Acidification	Balsam Fir Distribution	Eastern Temperate Forest	Hardwood, coniferous forest	Forest	Base Cation/Al ratio	10	Balsam Fir	N/A	N/A	N/A	1, 2, 9, 11, 13, 15, 16, 18	1	Reduced canopy cover	1	1, 2, 9, 11, 13, 15, 16, 18	Reduced production of oleoresin	1	1, 2, 9, 11, 13, 15, 16, 18, ^				Reduced production of oleoresin	Timber, Fiber, and Ornamental Extractors	Commercial / Industrial	amount of oleoresin	1	1	1	0.857143	0.928571
Terrestrial Acidification	Balsam Fir Distribution	Eastern Temperate Forest	Hardwood, coniferous forest	Forest	Base Cation/Al ratio	10	Balsam Fir	N/A	N/A	N/A	1, 2, 9, 11, 13, 15, 16, 18	1	Reduced canopy cover	1	1, 2, 9, 11, 13, 15, 16, 18	Reduced timber, fiber (Christmas trees)	1	1, 2, 9, 11, 13, 15, 16, 18, ^				Reduced timber, fiber (Christmas trees)	Spiritual and Ceremonial Participants and Participants of Celebration	Inspirational	# of and size of trees	1	1	1	0.857143	0.928571
Terrestrial Acidification	Balsam Fir Distribution	Eastern Temperate Forest	Hardwood, coniferous forest	Forest	Base Cation/Al ratio	10	Balsam Fir	N/A	N/A	N/A	1, 2, 9, 11, 13, 15, 16, 18	1	Reduced canopy cover	1	1, 2, 9, 11, 13, 15, 16, 18	Reduced timber, fiber (pulpwood, Christmas trees, timber)	1	1, 2, 9, 11, 13, 15, 16, 18, ^				Reduced timber, fiber (pulpwood, Christmas trees, timber)	Timber, Fiber, and Fur/Hide Subsisters	Subsistence	# of and size of trees	1	1	1	0.857143	0.928571
Terrestrial Acidification	Balsam Fir Distribution	Eastern Temperate Forest	Hardwood, coniferous forest	Forest	Base Cation/Al ratio	10	Balsam Fir	N/A	N/A	N/A	1, 2, 9, 11, 13, 15, 16, 18	1	Reduced canopy cover	1	1, 2, 9, 11, 13, 15, 16, 18	Reduced timber, fiber (pulpwood, Christmas trees, timber)	1	1, 2, 9, 11, 13, 15, 16, 18, ^				Reduced timber, fiber (pulpwood, Christmas trees, timber)	Timber, Fiber, and Ornamental Extractors	Commercial / Industrial	# of and size of trees	1	1	1	0.857143	0.928571
Terrestrial Acidification	Balsam Fir Distribution	Eastern Temperate Forest	Hardwood, coniferous forest	Forest	Base Cation/Al ratio	10	Balsam Fir	N/A	N/A	N/A	1, 2, 9, 11, 13, 15, 16, 18	1	Reduced regeneration	1	1, 2, 9, 11, 13, 15, 16, 18	Reduced diversity	1	1, 2, 9, 11, 13, 15, 16, 18, ^				Reduced diversity	People Who Care (Existence)	Non-use	# of species or variation	1	1	1	0.857143	0.928571
Terrestrial Acidification	Balsam Fir Distribution	Eastern Temperate Forest	Hardwood, coniferous forest	Forest	Base Cation/Al ratio	10	Balsam Fir	N/A	N/A	N/A	1, 2, 9, 11, 13, 15, 16, 18	1	Reduced regeneration	1	1, 2, 9, 11, 13, 15, 16, 18	Reduced diversity	1	1, 2, 9, 11, 13, 15, 16, 18, ^				Reduced diversity	People Who Care (Option/Bequest)	Non-use	# of species or variation	1	1	1	0.857143	0.928571
Terrestrial Acidification	Balsam Fir Distribution	Eastern Temperate Forest	Hardwood, coniferous forest	Forest	Base Cation/Al ratio	10	Balsam Fir	N/A	N/A	N/A	1, 2, 9, 11, 13, 15, 16, 18	1	Reduced regeneration	1	1, 2, 9, 11, 13, 15, 16, 18	Reduced forage for ruffed and spruce grouse	1	1, ^	Reduced bird abundance (certain species)	1	1, ^	Reduced bird abundance (certain species)	Hunters	Recreational	# of birds	2	1	1	0.833333	0.888889
Terrestrial Acidification	Balsam Fir Distribution	Eastern Temperate Forest	Hardwood, coniferous forest	Forest	Base Cation/Al ratio	10	Balsam Fir	N/A	N/A	N/A	1, 2, 9, 11, 13, 15, 16, 18	1	Reduced regeneration	1	1, 2, 9, 11, 13, 15, 16, 18	Reduced forage for ruffed and spruce grouse	1	1, ^	Reduced bird abundance (certain species)	1	1, ^	Reduced bird abundance (certain species)	Experiencers and Viewers	Recreational	# of birds	2	1	1	0.833333	0.888889
Terrestrial Acidification	Balsam Fir Distribution	Eastern Temperate Forest	Hardwood, coniferous forest	Forest	Base Cation/Al ratio	10	Balsam Fir	N/A	N/A	N/A	1, 2, 9, 11, 13, 15, 16, 18	1	Reduced regeneration	1	1, 2, 9, 11, 13, 15, 16, 18	Reduced forage for white tail deer, moose	1	1, ^	Reduced mammalian population	1	1, ^	Reduced mammalian population	Hunters	Recreational	# of mammals	2	1	1	0.833333	0.888889
Terrestrial Acidification	Balsam Fir Distribution	Eastern Temperate Forest	Hardwood, coniferous forest	Forest	Base Cation/Al ratio	10	Balsam Fir	N/A	N/A	N/A	1, 2, 9, 11, 13, 15, 16, 18	1	Reduced regeneration	1	1, 2, 9, 11, 13, 15, 16, 18	Reduced forage for white tail deer, moose, American red squirrel	1	1, ^	Reduced mammalian population	1	1, ^	Reduced mammalian population	People Who Care (Option/Bequest)	Non-use	# of mammals	2	1	1	0.833333	0.888889
Terrestrial Acidification	Balsam Fir Distribution	Eastern Temperate Forest	Hardwood, coniferous forest	Forest	Base Cation/Al ratio	10	Balsam Fir	N/A	N/A	N/A	1, 2, 9, 11, 13, 15, 16, 18	1	Reduced regeneration	1	1, 2, 9, 11, 13, 15, 16, 18	Reduced forage for white tail deer, moose, American red squirrel	1	1, ^	Reduced mammalian population	1	1, ^	Reduced mammalian population	People Who Care (Existence)	Non-use	# of mammals	2	1	1	0.833333	0.888889
Terrestrial Acidification	Balsam Fir Distribution	Eastern Temperate Forest	Hardwood, coniferous forest	Forest	Base Cation/Al ratio	10	Balsam Fir	N/A	N/A	N/A	1, 2, 9, 11, 13, 15, 16, 18	1	Reduced regeneration	1	1, 2, 9, 11, 13, 15, 16, 18	Reduced forage for white tail deer, moose, American red squirrel	1	1, ^	Reduced mammalian population	1	1, ^	Reduced mammalian population	Experiencers and Viewers	Recreational	# of mammals	2	1	1	0.833333	0.888889
Terrestrial Acidification	Balsam Fir Distribution	Eastern Temperate Forest	Hardwood, coniferous forest	Forest	Base Cation/Al ratio	10	Balsam Fir	N/A	N/A	N/A	1, 2, 9, 11, 13, 15, 16, 18	1	Reduced regeneration	1	1, 2, 9, 11, 13, 15, 16, 18	Reduced habitat for ruffed and spruce grouse	1	1, ^	Reduced bird abundance (certain species)	1	1, ^	Reduced bird abundance (certain species)	People Who Care (Existence)	Non-use	# of birds	2	1	1	0.833333	0.888889
Terrestrial Acidification	Balsam Fir Distribution	Eastern Temperate Forest	Hardwood, coniferous forest	Forest	Base Cation/Al ratio	10	Balsam Fir	N/A	N/A	N/A	1, 2, 9, 11, 13, 15, 16, 18	1	Reduced regeneration	1	1, 2, 9, 11, 13, 15, 16, 18	Reduced habitat for ruffed and spruce grouse	1	1, ^	Reduced bird abundance (certain species)	1	1, ^	Reduced bird abundance (certain species)	People Who Care (Option/Bequest)	Non-use	# of birds	2	1	1	0.833333	0.888889
Terrestrial Acidification	Balsam Fir Distribution	Eastern Temperate Forest	Hardwood, coniferous forest	Forest	Base Cation/Al ratio	10	Balsam Fir	N/A	N/A	N/A	1, 2, 9, 11, 13, 15, 16, 18	1	Reduced regeneration	1	1, 2, 9, 11, 13, 15, 16, 18	Reduced habitat for ruffed and spruce grouse	1	1, ^	Reduced bird abundance (certain species)	1	1, ^	Reduced bird abundance (certain species)	Experiencers and Viewers	Recreational	# of birds	2	1	1	0.833333	0.888889
Terrestrial Acidification	Balsam Fir Distribution	Eastern Temperate Forest	Hardwood, coniferous forest	Forest	Base Cation/Al ratio	10	Balsam Fir	N/A	N/A	N/A	1, 2, 9, 11, 13, 15, 16, 18	1	Reduced regeneration	1	1, 2, 9, 11, 13, 15, 16, 18	Reduced habitat for ruffed and spruce grouse	1	1, ^	Reduced bird abundance (certain species)	1	1, ^	Reduced bird abundance (certain species)	People Who Care (Existence)	Non-use	# of birds	2	1	1	0.833333	0.888889
Terrestrial Acidification	Balsam Fir Distribution	Eastern Temperate Forest	Hardwood, coniferous forest	Forest	Base Cation/Al ratio	10	Balsam Fir	N/A	N/A	N/A	1, 2, 9, 11, 13, 15, 16, 18	1	Reduced regeneration	1	1, 2, 9, 11, 13, 15, 16, 18	Reduced habitat for ruffed and spruce grouse	1	1, ^	Reduced bird abundance (certain species)	1	1, ^	Reduced bird abundance (certain species)	People Who Care (Option/Bequest)	Non-use	# of birds	2	1	1	0.833333	0.888889
Terrestrial Acidification	Balsam Fir Distribution	Eastern Temperate Forest	Hardwood, coniferous forest	Forest	Base Cation/Al ratio	10	Balsam Fir	N/A	N/A	N/A	1, 2, 9, 11, 13, 15, 16, 18	1	Reduced regeneration	1	1, 2, 9, 11, 13, 15, 16, 18	Reduced habitat for ruffed and spruce grouse	1	1, ^	Reduced bird abundance (certain species)	1	1, ^	Reduced bird abundance (certain species)	Artists	Inspirational	# of birds	2	1	1	0.833333	0.888889
Terrestrial Acidification	Balsam Fir Distribution	Eastern Temperate Forest	Hardwood, coniferous forest	Forest	Base Cation/Al ratio	10	Balsam Fir	N/A	N/A	N/A	1, 2, 9, 11, 13, 15, 16, 18	1	Reduced regeneration	1	1, 2, 9, 11, 13, 15, 16, 18	Reduced habitat for snowshoe hares	1	1, 3, 5, 6, 7, 8, ^	Reduced snowshoe hare	1	1, 3, 5, 6, 7, 8, ^	Reduced snowshoe hare	Experiencers and Viewers	Recreational	# of snowshoe hare	2	1	1	0.833333	0.888889
Terrestrial Acidification	Balsam Fir Distribution	Eastern Temperate Forest	Hardwood, coniferous forest	Forest	Base Cation/Al ratio	10	Balsam Fir	N/A	N/A	N/A	1, 2, 9, 11, 13, 15, 16, 18	1	Reduced regeneration	1	1, 2, 9, 11, 13, 15, 16, 18	Reduced habitat for snowshoe hares	1	1, 3, 5, 6, 7, 8, ^	Reduced snowshoe hare	1	1, 3, 5, 6, 7, 8, ^	Reduced snowshoe hare	Artists	Inspirational	# of snowshoe hares	2	1	1	0.833333	0.888889
Terrestrial Acidification	Balsam Fir Distribution	Eastern Temperate Forest	Hardwood, coniferous forest	Forest	Base Cation/Al ratio	10	Balsam Fir	N/A	N/A	N/A	1, 2, 9, 11, 13, 15, 16, 18	1	Reduced regeneration	1	1, 2, 9, 11, 13, 15, 16, 18	Reduced habitat for snowshoe hares	1	1, 3, 5, 6, 7, 8, ^	Reduced snowshoe hare	1	1, 3, 5, 6, 7, 8, ^	Reduced snowshoe hare	People Who Care (Existence)	Non-use	# of snowshoe hares	2	1	1	0.833333	0.888889
Terrestrial Acidification	Balsam Fir Distribution	Eastern Temperate Forest	Hardwood, coniferous forest	Forest	Base Cation/Al ratio	10	Balsam Fir	N/A	N/A	N/A	1, 2, 9, 11, 13, 15, 16, 18	1	Reduced regeneration	1	1, 2, 9, 11, 13, 15, 16, 18	Reduced habitat for snowshoe hares	1	1, 3, 5, 6, 7, 8, ^	Reduced snowshoe hare	1	1, 3, 5, 6, 7, 8, ^	Reduced snowshoe hare	People Who Care (Option/Bequest)	Non-use	# of snowshoe hares	2	1	1	0.833333	0.888889
Terrestrial Acidification	Balsam Fir Distribution	Eastern Temperate Forest	Hardwood, coniferous forest	Forest	Base Cation/Al ratio	10	Balsam Fir	N/A	N/A	N/A	1, 2, 9, 11, 13, 15, 16, 18	1	Reduced regeneration	1	1, 2, 9, 11, 13, 15, 16, 18	Reduced medicine availability	1	1, 2, 9, 11, 13, 15, 16, 18, ^				Reduced medicine availability	Traditional Medicine Subsisters	Subsistence	# of and size of trees	1	1	1	0.857143	0.928571
Terrestrial Acidification	Balsam Fir Distribution	Eastern Temperate Forest	Hardwood, coniferous forest	Forest	Base Cation/Al ratio	10	Balsam Fir	N/A	N/A	N/A	1, 2, 9, 11, 13, 15, 16, 18	1	Reduced regeneration	1	1, 2, 9, 11, 13, 15, 16, 18	Reduced production of oleoresin	1	1, 2, 9, 11, 13, 15, 16, 18, ^				Reduced timber, fiber (baseball bats, musical instruments, fine tools, cabinets)	Timber, Fiber, and Ornamental Extractors	Commercial / Industrial	amount of oleoresin	1	1	1	0.857143	0.928571
Terrestrial Acidification	Balsam Fir Distribution	Eastern Temperate Forest	Hardwood, coniferous forest	Forest	Base Cation/Al ratio	10	Balsam Fir	N/A	N/A	N/A	1, 2, 9, 11, 13, 15, 16, 18	1	Reduced regeneration	1	1, 2, 9, 11, 13, 15, 16, 18	Reduced timber, fiber (Christmas trees)	1	1, 2, 9, 11, 13, 15, 16, 18, ^				Reduced timber, fiber (Christmas trees)	Spiritual and Ceremonial Participants and Participants of Celebration	Inspirational	# of and size of trees	1	1	1	0.857143	0.928571
Terrestrial Acidification	Balsam Fir Distribution	Eastern Temperate Forest	Hardwood, coniferous forest	Forest	Base Cation/Al ratio	10	Balsam Fir	N/A	N/A	N/A	1, 2, 9, 11, 13, 15, 16, 18	1	Reduced regeneration	1	1, 2, 9, 11, 13, 15, 16, 18	Reduced timber, fiber (pulpwood, Christmas trees, timber)	1	1, 2, 9, 11, 13, 15, 16, 18, ^				Reduced timber, fiber (baseball bats, musical instruments, fine tools, cabinets)	Timber, Fiber, and Fur/Hide Subsisters	Subsistence	# of and size of trees	1	1	1	0.857143	0.928571
Terrestrial Acidification	Balsam Fir Distribution	Eastern Temperate Forest	Hardwood, coniferous forest	Forest	Base Cation/Al ratio	10	Balsam Fir	N/A	N/A	N/A	1, 2, 9, 11, 13, 15, 16, 18	1	Reduced regeneration	1	1, 2, 9, 11, 13, 15, 16, 18	Reduced timber, fiber (pulpwood, Christmas trees, timber)	1	1, 2, 9, 11, 13, 15, 16, 18, ^				Reduced production of oleoresin	Timber, Fiber, and Ornamental Extractors	Commercial / Industrial	# of and size of trees	1	1	1	0.857143	0.928571
Terrestrial Acidification	White Ash Distribution	Eastern Temperate Forest	Hardwood, coniferous forest	Forest	Base Cation/Al ratio	10	White Ash	N/A	N/A	N/A	9, 10, 11, 12, 14, 15, 16, 17, 18, 20, 21, 22	1	Decreased growth, basal area	1	9, 10, 11, 12, 14, 15, 16, 17, 18, 20, 21, 22	Reduced fall foliage	1	9, 10, 11, 12, 14, 15, 16, 17, 18, 20, 21, 22, ^				Reduced fall foliage	Artists	Inspirational	% cover of foliage	1	1	1	0.857143	0.928571
Terrestrial Acidification	White Ash Distribution	Eastern Temperate Forest	Hardwood, coniferous forest	Forest	Base Cation/Al ratio	10	White Ash	N/A	N/A	N/A	9, 10, 11, 12, 14, 15, 16, 17, 18, 20, 21, 22	1	Decreased growth, basal area	1	9, 10, 11, 12, 14, 15, 16, 17, 18, 20, 21, 22	Reduced fall foliage	1	9, 10, 11, 12, 14, 15, 16, 17, 18, 20, 21, 22, ^				Reduced fall foliage	Experiencers and Viewers	Recreational	% cover of foliage	1	1	1	0.857143	0.928571
Terrestrial Acidification	White Ash Distribution	Eastern Temperate Forest	Hardwood, coniferous forest	Forest	Base Cation/Al ratio	10	White Ash	N/A	N/A	N/A	9, 10, 11, 12, 14, 15, 16, 17, 18, 20, 21, 22	1	Decreased growth, basal area	1	9, 10, 11, 12, 14, 15, 16, 17, 18, 20, 21, 22	Reduced fall foliage	1	9, 10, 11, 12, 14, 15, 16, 17, 18, 20, 21, 22, ^				Reduced timber, fiber (baseball bats, musical instruments, fine tools, cabinets)	Spiritual and Ceremonial Participants and Participants of Celebration	Inspirational	% cover of foliage	1	1	1	0.857143	0.928571
Terrestrial Acidification	White Ash Distribution	Eastern Temperate Forest	Hardwood, coniferous forest	Forest	Base Cation/Al ratio	10	White Ash	N/A	N/A	N/A	9, 10, 11, 12, 14, 15, 16, 17, 18, 20, 21, 22	1	Decreased growth, basal area	1	9, 10, 11, 12, 14, 15, 16, 17, 18, 20, 21, 22	Reduced firewood	1	9, 10, 11, 12, 14, 15, 16, 17, 18, 20, 21, 22, ^				Reduced firewood	Experiencers and Viewers	Recreational	# of logs	1	1	1	0.857143	0.928571
Terrestrial Acidification	White Ash Distribution	Eastern Temperate Forest	Hardwood, coniferous forest	Forest	Base Cation/Al ratio	10	White Ash	N/A	N/A	N/A	9, 10, 11, 12, 14, 15, 16, 17, 18, 20, 21, 22	1	Decreased growth, basal area	1	9, 10, 11, 12, 14, 15, 16, 17, 18, 20, 21, 22	Reduced firewood	1	9, 10, 11, 12, 14, 15, 16, 17, 18, 20, 21, 22, ^				Reduced timber, fiber (pulpwood, Christmas trees, timber)	Timber, Fiber, and Fur/Hide subsisters	Subsistence	# of and size of trees	1	1	1	0.857143	0.928571
Terrestrial Acidification	White Ash Distribution	Eastern Temperate Forest	Hardwood, coniferous forest	Forest	Base Cation/Al ratio	10	White Ash	N/A	N/A	N/A	9, 10, 11, 12, 14, 15, 16, 17, 18, 20, 21, 22	1	Decreased growth, basal area	1	9, 10, 11, 12, 14, 15, 16, 17, 18, 20, 21, 22	Reduced forage for deer, rabbits, beavers, and porcupines	1	20, ^	Reduced mammalian population	1	20, ^	Reduced mammalian population	Hunters	Recreational	# of mammals	2	1	1	0.833333	0.888889
Terrestrial Acidification	White Ash Distribution	Eastern Temperate Forest	Hardwood, coniferous forest	Forest	Base Cation/Al ratio	10	White Ash	N/A	N/A	N/A	9, 10, 11, 12, 14, 15, 16, 17, 18, 20, 21, 22	1	Decreased growth, basal area	1	9, 10, 11, 12, 14, 15, 16, 17, 18, 20, 21, 22	Reduced forage for deer, rabbits, beavers, and porcupines	1	20, ^	Reduced mammalian population	1	20, ^	Reduced mammalian population	People Who Care (Existence)	Non-use	# of mammals	2	1	1	0.833333	0.888889
Terrestrial Acidification	White Ash Distribution	Eastern Temperate Forest	Hardwood, coniferous forest	Forest	Base Cation/Al ratio	10	White Ash	N/A	N/A	N/A	9, 10, 11, 12, 14, 15, 16, 17, 18, 20, 21, 22	1	Decreased growth, basal area	1	9, 10, 11, 12, 14, 15, 16, 17, 18, 20, 21, 22	Reduced forage for deer, rabbits, beavers, and porcupines	1	20, ^	Reduced mammalian population	1	20, ^	Reduced mammalian population	People Who Care (Option/Bequest)	Non-use	# of mammals	2	1	1	0.833333	0.888889
Terrestrial Acidification	White Ash Distribution	Eastern Temperate Forest	Hardwood, coniferous forest	Forest	Base Cation/Al ratio	10	White Ash	N/A	N/A	N/A	9, 10, 11, 12, 14, 15, 16, 17, 18, 20, 21, 22	1	Decreased growth, basal area	1	9, 10, 11, 12, 14, 15, 16, 17, 18, 20, 21, 22	Reduced forage for deer, rabbits, beavers, and porcupines	1	20, ^	Reduced mammalian population	1	20, ^	Reduced mammalian population	Experiencers and Viewers	Recreational	# of mammals	2	1	1	0.833333	0.888889
Terrestrial Acidification	White Ash Distribution	Eastern Temperate Forest	Hardwood, coniferous forest	Forest	Base Cation/Al ratio	10	White Ash	N/A	N/A	N/A	9, 10, 11, 12, 14, 15, 16, 17, 18, 20, 21, 22	1	Decreased growth, basal area	1	9, 10, 11, 12, 14, 15, 16, 17, 18, 20, 21, 22	Reduced forage for purple finch, wood ducks, bobwhite, pine grosbeaks	1	20, 24, ^	Reduced bird abundance (certain species)	1	20, 24, ^	Reduced bird abundance (certain species)	Experiencers and Viewers	Recreational	# of birds	2	1	1	0.833333	0.888889
Terrestrial Acidification	White Ash Distribution	Eastern Temperate Forest	Hardwood, coniferous forest	Forest	Base Cation/Al ratio	10	White Ash	N/A	N/A	N/A	9, 10, 11, 12, 14, 15, 16, 17, 18, 20, 21, 22	1	Decreased growth, basal area	1	9, 10, 11, 12, 14, 15, 16, 17, 18, 20, 21, 22	Reduced forage for purple finch, wood ducks, bobwhite, pine grosbeaks	1	20, 24, ^	Reduced bird abundance (certain species)	1	20, 24, ^	Reduced bird abundance (certain species)	Hunters	Recreational	# of birds	2	1	1	0.833333	0.888889
Terrestrial Acidification	White Ash Distribution	Eastern Temperate Forest	Hardwood, coniferous forest	Forest	Base Cation/Al ratio	10	White Ash	N/A	N/A	N/A	9, 10, 11, 12, 14, 15, 16, 17, 18, 20, 21, 22	1	Decreased growth, basal area	1	9, 10, 11, 12, 14, 15, 16, 17, 18, 20, 21, 22	Reduced forage for purple finch, wood ducks, bobwhite, pine grosbeaks	1	20, 24, ^	Reduced bird abundance (certain species)	1	20, 24, ^	Reduced bird abundance (certain species)	People Who Care (Existence)	Non-use	# of birds	2	1	1	0.833333	0.888889
Terrestrial Acidification	White Ash Distribution	Eastern Temperate Forest	Hardwood, coniferous forest	Forest	Base Cation/Al ratio	10	White Ash	N/A	N/A	N/A	9, 10, 11, 12, 14, 15, 16, 17, 18, 20, 21, 22	1	Decreased growth, basal area	1	9, 10, 11, 12, 14, 15, 16, 17, 18, 20, 21, 22	Reduced forage for purple finch, wood ducks, bobwhite, pine grosbeaks	1	20, 24, ^	Reduced bird abundance (certain species)	1	20, 24, ^	Reduced bird abundance (certain species)	People Who Care (Option/Bequest)	Non-use	# of birds	2	1	1	0.833333	0.888889
Terrestrial Acidification	White Ash Distribution	Eastern Temperate Forest	Hardwood, coniferous forest	Forest	Base Cation/Al ratio	10	White Ash	N/A	N/A	N/A	9, 10, 11, 12, 14, 15, 16, 17, 18, 20, 21, 22	1	Decreased growth, basal area	1	9, 10, 11, 12, 14, 15, 16, 17, 18, 20, 21, 22	Reduced habitat for cavity nesters, pileated woodpeckers, red bellied nuthatches, wood ducks, owls, etc.	1	20, 23, ^	Reduced bird abundance (certain species)	1	20, 23, ^	Reduced bird abundance (certain species)	Experiencers and Viewers	Recreational	# of birds	2	1	1	0.833333	0.888889
Terrestrial Acidification	White Ash Distribution	Eastern Temperate Forest	Hardwood, coniferous forest	Forest	Base Cation/Al ratio	10	White Ash	N/A	N/A	N/A	9, 10, 11, 12, 14, 15, 16, 17, 18, 20, 21, 22	1	Decreased growth, basal area	1	9, 10, 11, 12, 14, 15, 16, 17, 18, 20, 21, 22	Reduced habitat for cavity nesters, pileated woodpeckers, red bellied nuthatches, wood ducks, owls, etc.	1	20, 23, ^	Reduced bird abundance (certain species)	1	20, 23, ^	Reduced bird abundance (certain species)	People Who Care (Existence)	Non-use	# of birds	2	1	1	0.833333	0.888889
Terrestrial Acidification	White Ash Distribution	Eastern Temperate Forest	Hardwood, coniferous forest	Forest	Base Cation/Al ratio	10	White Ash	N/A	N/A	N/A	9, 10, 11, 12, 14, 15, 16, 17, 18, 20, 21, 22	1	Decreased growth, basal area	1	9, 10, 11, 12, 14, 15, 16, 17, 18, 20, 21, 22	Reduced habitat for cavity nesters, pileated woodpeckers, red bellied nuthatches, wood ducks, owls, etc.	1	20, 23, ^	Reduced bird abundance (certain species)	1	20, 23, ^	Reduced bird abundance (certain species)	People Who Care (Option/Bequest)	Non-use	# of birds	2	1	1	0.833333	0.888889
Terrestrial Acidification	White Ash Distribution	Eastern Temperate Forest	Hardwood, coniferous forest	Forest	Base Cation/Al ratio	10	White Ash	N/A	N/A	N/A	9, 10, 11, 12, 14, 15, 16, 17, 18, 20, 21, 22	1	Decreased growth, basal area	1	9, 10, 11, 12, 14, 15, 16, 17, 18, 20, 21, 22	Reduced habitat for cavity nesters, pileated woodpeckers, red bellied nuthatches, wood ducks, owls, etc.	1	20, 23, ^	Reduced bird abundance (certain species)	1	20, 23, ^	Reduced bird abundance (certain species)	Artists	Inspirational	# of birds	2	1	1	0.833333	0.888889
Terrestrial Acidification	White Ash Distribution	Eastern Temperate Forest	Hardwood, coniferous forest	Forest	Base Cation/Al ratio	10	White Ash	N/A	N/A	N/A	9, 10, 11, 12, 14, 15, 16, 17, 18, 20, 21, 22	1	Decreased growth, basal area	1	9, 10, 11, 12, 14, 15, 16, 17, 18, 20, 21, 22	Reduced medicine availability	1	9, 10, 11, 12, 14, 15, 16, 17, 18, 20, 21, 22, ^				Reduced medicine availability	Traditional Medicine Subsisters	Subsistence	# of and size of trees	1	1	1	0.857143	0.928571
Terrestrial Acidification	White Ash Distribution	Eastern Temperate Forest	Hardwood, coniferous forest	Forest	Base Cation/Al ratio	10	White Ash	N/A	N/A	N/A	9, 10, 11, 12, 14, 15, 16, 17, 18, 20, 21, 22	1	Decreased growth, basal area	1	9, 10, 11, 12, 14, 15, 16, 17, 18, 20, 21, 22	Reduced timber, fiber (baseball bats, musical instruments, fine tools, cabinets)	1	9, 10, 11, 12, 14, 15, 16, 17, 18, 20, 21, 22, ^				Reduced firewood	Timber, Fiber, and Fur/Hide Subsisters	Subsistence	# of and size of trees	1	1	1	0.857143	0.928571
Terrestrial Acidification	White Ash Distribution	Eastern Temperate Forest	Hardwood, coniferous forest	Forest	Base Cation/Al ratio	10	White Ash	N/A	N/A	N/A	9, 10, 11, 12, 14, 15, 16, 17, 18, 20, 21, 22	1	Decreased growth, basal area	1	9, 10, 11, 12, 14, 15, 16, 17, 18, 20, 21, 22	Reduced timber, fiber (baseball bats, musical instruments, fine tools, cabinets)	1	9, 10, 11, 12, 14, 15, 16, 17, 18, 20, 21, 22, ^				Reduced timber, fiber (baseball bats, musical instruments, fine tools, cabinets)	Timber, Fiber, and Ornamental Extractors	Commercial / Industrial	# of and size of trees	1	1	1	0.857143	0.928571
Terrestrial Acidification	White Ash Distribution	Eastern Temperate Forest	Hardwood, coniferous forest	Forest	Base Cation/Al ratio	10	White Ash	N/A	N/A	N/A	9, 10, 11, 12, 14, 15, 16, 17, 18, 20, 21, 22	1	Increased mortality	1	9, 10, 11, 12, 14, 15, 16, 17, 18, 20, 21, 22	Reduced diversity	1	9, 10, 11, 12, 14, 15, 16, 17, 18, 20, 21, 22, ^				Reduced diversity	Educators and Students	Learning	# of species or variation	1	1	1	0.857143	0.928571
Terrestrial Acidification	White Ash Distribution	Eastern Temperate Forest	Hardwood, coniferous forest	Forest	Base Cation/Al ratio	10	White Ash	N/A	N/A	N/A	9, 10, 11, 12, 14, 15, 16, 17, 18, 20, 21, 22	1	Increased mortality	1	9, 10, 11, 12, 14, 15, 16, 17, 18, 20, 21, 22	Reduced diversity	1	9, 10, 11, 12, 14, 15, 16, 17, 18, 20, 21, 22, ^				Reduced diversity	People Who Care (Existence)	Non-use	# of species or variation	1	1	1	0.857143	0.928571
Terrestrial Acidification	White Ash Distribution	Eastern Temperate Forest	Hardwood, coniferous forest	Forest	Base Cation/Al ratio	10	White Ash	N/A	N/A	N/A	9, 10, 11, 12, 14, 15, 16, 17, 18, 20, 21, 22	1	Increased mortality	1	9, 10, 11, 12, 14, 15, 16, 17, 18, 20, 21, 22	Reduced diversity	1	9, 10, 11, 12, 14, 15, 16, 17, 18, 20, 21, 22, ^				Reduced diversity	People Who Care (Option/Bequest)	Non-use	# of species or variation	1	1	1	0.857143	0.928571
Terrestrial Acidification	White Ash Distribution	Eastern Temperate Forest	Hardwood, coniferous forest	Forest	Base Cation/Al ratio	10	White Ash	N/A	N/A	N/A	9, 10, 11, 12, 14, 15, 16, 17, 18, 20, 21, 22	1	Increased mortality	1	9, 10, 11, 12, 14, 15, 16, 17, 18, 20, 21, 22	Reduced fall foliage	1	9, 10, 11, 12, 14, 15, 16, 17, 18, 20, 21, 22, ^				Reduced fall foliage	Artists	Inspirational	% cover of foliage	1	1	1	0.857143	0.928571
Terrestrial Acidification	White Ash Distribution	Eastern Temperate Forest	Hardwood, coniferous forest	Forest	Base Cation/Al ratio	10	White Ash	N/A	N/A	N/A	9, 10, 11, 12, 14, 15, 16, 17, 18, 20, 21, 22	1	Increased mortality	1	9, 10, 11, 12, 14, 15, 16, 17, 18, 20, 21, 22	Reduced fall foliage	1	9, 10, 11, 12, 14, 15, 16, 17, 18, 20, 21, 22, ^				Reduced fall foliage	Experiencers and Viewers	Recreational	% cover of foliage	1	1	1	0.857143	0.928571
Terrestrial Acidification	White Ash Distribution	Eastern Temperate Forest	Hardwood, coniferous forest	Forest	Base Cation/Al ratio	10	White Ash	N/A	N/A	N/A	9, 10, 11, 12, 14, 15, 16, 17, 18, 20, 21, 22	1	Increased mortality	1	9, 10, 11, 12, 14, 15, 16, 17, 18, 20, 21, 22	Reduced fall foliage	1	9, 10, 11, 12, 14, 15, 16, 17, 18, 20, 21, 22, ^				Reduced fall foliage	Spiritual and Ceremonial Participants and Participants of Celebration	Inspirational	% cover of foliage	1	1	1	0.857143	0.928571
Terrestrial Acidification	White Ash Distribution	Eastern Temperate Forest	Hardwood, coniferous forest	Forest	Base Cation/Al ratio	10	White Ash	N/A	N/A	N/A	9, 10, 11, 12, 14, 15, 16, 17, 18, 20, 21, 22	1	Increased mortality	1	9, 10, 11, 12, 14, 15, 16, 17, 18, 20, 21, 22	Reduced firewood	1	9, 10, 11, 12, 14, 15, 16, 17, 18, 20, 21, 22, ^				Reduced firewood	Experiencers and Viewers	Recreational	# of logs	1	1	1	0.857143	0.928571
Terrestrial Acidification	White Ash Distribution	Eastern Temperate Forest	Hardwood, coniferous forest	Forest	Base Cation/Al ratio	10	White Ash	N/A	N/A	N/A	9, 10, 11, 12, 14, 15, 16, 17, 18, 20, 21, 22	1	Increased mortality	1	9, 10, 11, 12, 14, 15, 16, 17, 18, 20, 21, 22	Reduced firewood	1	9, 10, 11, 12, 14, 15, 16, 17, 18, 20, 21, 22, ^				Reduced firewood	Timber, Fiber, and Fur/Hide Subsisters	Subsistence	# of and size of trees	1	1	1	0.857143	0.928571
Terrestrial Acidification	White Ash Distribution	Eastern Temperate Forest	Hardwood, coniferous forest	Forest	Base Cation/Al ratio	10	White Ash	N/A	N/A	N/A	9, 10, 11, 12, 14, 15, 16, 17, 18, 20, 21, 22	1	Increased mortality	1	9, 10, 11, 12, 14, 15, 16, 17, 18, 20, 21, 22	Reduced forage for deer, rabbits, beavers, and porcupines	1	20, ^	Reduced mammalian population	1	20, ^	Reduced mammalian population	Hunters	Recreational	# of mammals	2	1	1	0.833333	0.888889
Terrestrial Acidification	White Ash Distribution	Eastern Temperate Forest	Hardwood, coniferous forest	Forest	Base Cation/Al ratio	10	White Ash	N/A	N/A	N/A	9, 10, 11, 12, 14, 15, 16, 17, 18, 20, 21, 22	1	Increased mortality	1	9, 10, 11, 12, 14, 15, 16, 17, 18, 20, 21, 22	Reduced forage for deer, rabbits, beavers, and porcupines	1	20, ^	Reduced mammalian population	1	20, ^	Reduced mammalian population	People Who Care (Existence)	Non-use	# of mammals	2	1	1	0.833333	0.888889
Terrestrial Acidification	White Ash Distribution	Eastern Temperate Forest	Hardwood, coniferous forest	Forest	Base Cation/Al ratio	10	White Ash	N/A	N/A	N/A	9, 10, 11, 12, 14, 15, 16, 17, 18, 20, 21, 22	1	Increased mortality	1	9, 10, 11, 12, 14, 15, 16, 17, 18, 20, 21, 22	Reduced forage for deer, rabbits, beavers, and porcupines	1	20, ^	Reduced mammalian population	1	20, ^	Reduced mammalian population	People Who Care (Option/Bequest)	Non-use	# of mammals	2	1	1	0.833333	0.888889
Terrestrial Acidification	White Ash Distribution	Eastern Temperate Forest	Hardwood, coniferous forest	Forest	Base Cation/Al ratio	10	White Ash	N/A	N/A	N/A	9, 10, 11, 12, 14, 15, 16, 17, 18, 20, 21, 22	1	Increased mortality	1	9, 10, 11, 12, 14, 15, 16, 17, 18, 20, 21, 22	Reduced forage for deer, rabbits, beavers, and porcupines	1	20, ^	Reduced mammalian population	1	20, ^	Reduced mammalian population	Experiencers and Viewers	Recreational	# of mammals	2	1	1	0.833333	0.888889
Terrestrial Acidification	White Ash Distribution	Eastern Temperate Forest	Hardwood, coniferous forest	Forest	Base Cation/Al ratio	10	White Ash	N/A	N/A	N/A	9, 10, 11, 12, 14, 15, 16, 17, 18, 20, 21, 22	1	Increased mortality	1	9, 10, 11, 12, 14, 15, 16, 17, 18, 20, 21, 22	Reduced forage for purple finch, wood ducks, bobwhite, pine grosbeaks	1	20, 24, ^	Reduced bird abundance (certain species)	1	20, 24, ^	Reduced bird abundance (certain species)	Experiencers and Viewers	Recreational	# of birds	2	1	1	0.833333	0.888889
Terrestrial Acidification	White Ash Distribution	Eastern Temperate Forest	Hardwood, coniferous forest	Forest	Base Cation/Al ratio	10	White Ash	N/A	N/A	N/A	9, 10, 11, 12, 14, 15, 16, 17, 18, 20, 21, 22	1	Increased mortality	1	9, 10, 11, 12, 14, 15, 16, 17, 18, 20, 21, 22	Reduced forage for purple finch, wood ducks, bobwhite, pine grosbeaks	1	20, 24, ^	Reduced bird abundance (certain species)	1	20, 24, ^	Reduced bird abundance (certain species)	Hunters	Recreational	# of birds	2	1	1	0.833333	0.888889
Terrestrial Acidification	White Ash Distribution	Eastern Temperate Forest	Hardwood, coniferous forest	Forest	Base Cation/Al ratio	10	White Ash	N/A	N/A	N/A	9, 10, 11, 12, 14, 15, 16, 17, 18, 20, 21, 22	1	Increased mortality	1	9, 10, 11, 12, 14, 15, 16, 17, 18, 20, 21, 22	Reduced forage for purple finch, wood ducks, bobwhite, pine grosbeaks	1	20, 24, ^	Reduced bird abundance (certain species)	1	20, 24, ^	Reduced bird abundance (certain species)	People Who Care (Existence)	Non-use	# of birds	2	1	1	0.833333	0.888889
Terrestrial Acidification	White Ash Distribution	Eastern Temperate Forest	Hardwood, coniferous forest	Forest	Base Cation/Al ratio	10	White Ash	N/A	N/A	N/A	9, 10, 11, 12, 14, 15, 16, 17, 18, 20, 21, 22	1	Increased mortality	1	9, 10, 11, 12, 14, 15, 16, 17, 18, 20, 21, 22	Reduced forage for purple finch, wood ducks, bobwhite, pine grosbeaks	1	20, 24, ^	Reduced bird abundance (certain species)	1	20, 24, ^	Reduced bird abundance (certain species)	People Who Care (Option/Bequest)	Non-use	# of birds	2	1	1	0.833333	0.888889
Terrestrial Acidification	White Ash Distribution	Eastern Temperate Forest	Hardwood, coniferous forest	Forest	Base Cation/Al ratio	10	White Ash	N/A	N/A	N/A	9, 10, 11, 12, 14, 15, 16, 17, 18, 20, 21, 22	1	Increased mortality	1	9, 10, 11, 12, 14, 15, 16, 17, 18, 20, 21, 22	Reduced habitat for cavity nesters, pileated woodpeckers, red bellied nuthatches, wood ducks, owls, etc.	1	20, 23, ^	Reduced bird abundance (certain species)	1	20, 23, ^	Reduced bird abundance (certain species)	Artists	Inspirational	# of birds	2	1	1	0.833333	0.888889
Terrestrial Acidification	White Ash Distribution	Eastern Temperate Forest	Hardwood, coniferous forest	Forest	Base Cation/Al ratio	10	White Ash	N/A	N/A	N/A	9, 10, 11, 12, 14, 15, 16, 17, 18, 20, 21, 22	1	Increased mortality	1	9, 10, 11, 12, 14, 15, 16, 17, 18, 20, 21, 22	Reduced habitat for cavity nesters, pileated woodpeckers, red bellied nuthatches, wood ducks, owls, etc.	1	20, 23, ^	Reduced bird abundance (certain species)	1	20, 23, ^	Reduced bird abundance (certain species)	People Who Care (Existence)	Non-use	# of birds	2	1	1	0.833333	0.888889
Terrestrial Acidification	White Ash Distribution	Eastern Temperate Forest	Hardwood, coniferous forest	Forest	Base Cation/Al ratio	10	White Ash	N/A	N/A	N/A	9, 10, 11, 12, 14, 15, 16, 17, 18, 20, 21, 22	1	Increased mortality	1	9, 10, 11, 12, 14, 15, 16, 17, 18, 20, 21, 22	Reduced habitat for cavity nesters, pileated woodpeckers, red bellied nuthatches, wood ducks, owls, etc.	1	20, 23, ^	Reduced bird abundance (certain species)	1	20, 23, ^	Reduced bird abundance (certain species)	People Who Care (Option/Bequest)	Non-use	# of birds	2	1	1	0.833333	0.888889
Terrestrial Acidification	White Ash Distribution	Eastern Temperate Forest	Hardwood, coniferous forest	Forest	Base Cation/Al ratio	10	White Ash	N/A	N/A	N/A	9, 10, 11, 12, 14, 15, 16, 17, 18, 20, 21, 22	1	Increased mortality	1	9, 10, 11, 12, 14, 15, 16, 17, 18, 20, 21, 22	Reduced habitat for cavity nesters, pileated woodpeckers, red bellied, nuthatches, wood ducks, owls, etc.	1	20, 23, ^	Reduced bird abundance (certain species)	1	20, 23, ^	Reduced bird abundance (certain species)	Experiencers and Viewers	Recreational	# of birds	2	1	1	0.833333	0.888889
Terrestrial Acidification	White Ash Distribution	Eastern Temperate Forest	Hardwood, coniferous forest	Forest	Base Cation/Al ratio	10	White Ash	N/A	N/A	N/A	9, 10, 11, 12, 14, 15, 16, 17, 18, 20, 21, 22	1	Increased mortality	1	9, 10, 11, 12, 14, 15, 16, 17, 18, 20, 21, 22	Reduced medicine availability	1	9, 10, 11, 12, 14, 15, 16, 17, 18, 20, 21, 22, ^				Reduced medicine availability	Traditional Medicine Subsisters	Subsistence	# of and size of trees	1	1	1	0.857143	0.928571
Terrestrial Acidification	White Ash Distribution	Eastern Temperate Forest	Hardwood, coniferous forest	Forest	Base Cation/Al ratio	10	White Ash	N/A	N/A	N/A	9, 10, 11, 12, 14, 15, 16, 17, 18, 20, 21, 22	1	Increased mortality	1	9, 10, 11, 12, 14, 15, 16, 17, 18, 20, 21, 22	Reduced timber, fiber (baseball bats, musical instruments, fine tools, cabinets)	1	9, 10, 11, 12, 14, 15, 16, 17, 18, 20, 21, 22, ^				Reduced timber, fiber (baseball bats, musical instruments, fine tools, cabinets)	Timber, Fiber, and Fur/Hide Subsisters	Subsistence	# of and size of trees	1	1	1	0.857143	0.928571
Terrestrial Acidification	White Ash Distribution	Eastern Temperate Forest	Hardwood, coniferous forest	Forest	Base Cation/Al ratio	10	White Ash	N/A	N/A	N/A	9, 10, 11, 12, 14, 15, 16, 17, 18, 20, 21, 22	1	Increased mortality	1	9, 10, 11, 12, 14, 15, 16, 17, 18, 20, 21, 22	Reduced timber, fiber (baseball bats, musical instruments, fine tools, cabinets)	1	9, 10, 11, 12, 14, 15, 16, 17, 18, 20, 21, 22, ^				Reduced medicine availability	Timber, Fiber, and Ornamental Extractors	Commercial / Industrial	# of and size of trees	1	1	1	0.857143	0.928571
Terrestrial Acidification	White Ash Distribution	Eastern Temperate Forest	Hardwood, coniferous forest	Forest	Base Cation/Al ratio	10	White Ash	N/A	N/A	N/A	9, 10, 11, 12, 14, 15, 16, 17, 18, 20, 21, 22	1	Reduced canopy cover	1	9, 10, 11, 12, 14, 15, 16, 17, 18, 20, 21, 22	Reduced fall foliage	1	9, 10, 11, 12, 14, 15, 16, 17, 18, 20, 21, 22, ^				Reduced fall foliage	Artists	Inspirational	% cover of foliage	1	1	1	0.857143	0.928571
Terrestrial Acidification	White Ash Distribution	Eastern Temperate Forest	Hardwood, coniferous forest	Forest	Base Cation/Al ratio	10	White Ash	N/A	N/A	N/A	9, 10, 11, 12, 14, 15, 16, 17, 18, 20, 21, 22	1	Reduced canopy cover	1	9, 10, 11, 12, 14, 15, 16, 17, 18, 20, 21, 22	Reduced fall foliage	1	9, 10, 11, 12, 14, 15, 16, 17, 18, 20, 21, 22, ^				Reduced fall foliage	Experiencers and Viewers	Recreational	% cover of foliage	1	1	1	0.857143	0.928571
Terrestrial Acidification	White Ash Distribution	Eastern Temperate Forest	Hardwood, coniferous forest	Forest	Base Cation/Al ratio	10	White Ash	N/A	N/A	N/A	9, 10, 11, 12, 14, 15, 16, 17, 18, 20, 21, 22	1	Reduced canopy cover	1	9, 10, 11, 12, 14, 15, 16, 17, 18, 20, 21, 22	Reduced fall foliage	1	9, 10, 11, 12, 14, 15, 16, 17, 18, 20, 21, 22, ^				Reduced fall foliage	Spiritual and Ceremonial Participants and Participants of Celebration	Inspirational	% cover of foliage	1	1	1	0.857143	0.928571
Terrestrial Acidification	White Ash Distribution	Eastern Temperate Forest	Hardwood, coniferous forest	Forest	Base Cation/Al ratio	10	White Ash	N/A	N/A	N/A	9, 10, 11, 12, 14, 15, 16, 17, 18, 20, 21, 22	1	Reduced canopy cover	1	9, 10, 11, 12, 14, 15, 16, 17, 18, 20, 21, 22	Reduced medicine availability	1	9, 10, 11, 12, 14, 15, 16, 17, 18, 20, 21, 22, ^				Reduced medicine availability	Traditional Medicine Subsisters	Subsistence	# of and size of trees	1	1	1	0.857143	0.928571
Terrestrial Acidification	White Ash Distribution	Eastern Temperate Forest	Hardwood, coniferous forest	Forest	Base Cation/Al ratio	10	White Ash	N/A	N/A	N/A	9, 10, 11, 12, 14, 15, 16, 17, 18, 20, 21, 22	1	Reduced regeneration	1	9, 10, 11, 12, 14, 15, 16, 17, 18, 20, 21, 22	Reduced diversity	1	9, 10, 11, 12, 14, 15, 16, 17, 18, 20, 21, 22, ^				Reduced diversity	People Who Care (Existence)	Non-use	# of species or variation	1	1	1	0.857143	0.928571
Terrestrial Acidification	White Ash Distribution	Eastern Temperate Forest	Hardwood, coniferous forest	Forest	Base Cation/Al ratio	10	White Ash	N/A	N/A	N/A	9, 10, 11, 12, 14, 15, 16, 17, 18, 20, 21, 22	1	Reduced regeneration	1	9, 10, 11, 12, 14, 15, 16, 17, 18, 20, 21, 22	Reduced diversity	1	9, 10, 11, 12, 14, 15, 16, 17, 18, 20, 21, 22, ^				Reduced diversity	People Who Care (Option/Bequest)	Non-use	# of species or variation	1	1	1	0.857143	0.928571
Terrestrial Acidification	White Ash Distribution	Eastern Temperate Forest	Hardwood, coniferous forest	Forest	Base Cation/Al ratio	10	White Ash	N/A	N/A	N/A	9, 10, 11, 12, 14, 15, 16, 17, 18, 20, 21, 22	1	Reduced regeneration	1	9, 10, 11, 12, 14, 15, 16, 17, 18, 20, 21, 22	Reduced fall foliage	1	9, 10, 11, 12, 14, 15, 16, 17, 18, 20, 21, 22, ^				Reduced fall foliage	Artists	Inspirational	% cover of foliage	1	1	1	0.857143	0.928571
Terrestrial Acidification	White Ash Distribution	Eastern Temperate Forest	Hardwood, coniferous forest	Forest	Base Cation/Al ratio	10	White Ash	N/A	N/A	N/A	9, 10, 11, 12, 14, 15, 16, 17, 18, 20, 21, 22	1	Reduced regeneration	1	9, 10, 11, 12, 14, 15, 16, 17, 18, 20, 21, 22	Reduced fall foliage	1	9, 10, 11, 12, 14, 15, 16, 17, 18, 20, 21, 22, ^				Reduced fall foliage	Experiencers and Viewers	Recreational	% cover of foliage	1	1	1	0.857143	0.928571
Terrestrial Acidification	White Ash Distribution	Eastern Temperate Forest	Hardwood, coniferous forest	Forest	Base Cation/Al ratio	10	White Ash	N/A	N/A	N/A	9, 10, 11, 12, 14, 15, 16, 17, 18, 20, 21, 22	1	Reduced regeneration	1	9, 10, 11, 12, 14, 15, 16, 17, 18, 20, 21, 22	Reduced fall foliage	1	9, 10, 11, 12, 14, 15, 16, 17, 18, 20, 21, 22, ^				Reduced fall foliage	Spiritual and Ceremonial Participants and Participants of Celebration	Inspirational	% cover of foliage	1	1	1	0.857143	0.928571
Terrestrial Acidification	White Ash Distribution	Eastern Temperate Forest	Hardwood, coniferous forest	Forest	Base Cation/Al ratio	10	White Ash	N/A	N/A	N/A	9, 10, 11, 12, 14, 15, 16, 17, 18, 20, 21, 22	1	Reduced regeneration	1	9, 10, 11, 12, 14, 15, 16, 17, 18, 20, 21, 22	Reduced firewood	1	9, 10, 11, 12, 14, 15, 16, 17, 18, 20, 21, 22, ^				Reduced firewood	Experiencers and Viewers	Recreational	# of logs	1	1	1	0.857143	0.928571
Terrestrial Acidification	White Ash Distribution	Eastern Temperate Forest	Hardwood, coniferous forest	Forest	Base Cation/Al ratio	10	White Ash	N/A	N/A	N/A	9, 10, 11, 12, 14, 15, 16, 17, 18, 20, 21, 22	1	Reduced regeneration	1	9, 10, 11, 12, 14, 15, 16, 17, 18, 20, 21, 22	Reduced firewood	1	9, 10, 11, 12, 14, 15, 16, 17, 18, 20, 21, 22, ^				Reduced firewood	Timber, Fiber, and Fur/Hide Subsisters	Subsistence	# of and size of trees	1	1	1	0.857143	0.928571
Terrestrial Acidification	White Ash Distribution	Eastern Temperate Forest	Hardwood, coniferous forest	Forest	Base Cation/Al ratio	10	White Ash	N/A	N/A	N/A	9, 10, 11, 12, 14, 15, 16, 17, 18, 20, 21, 22	1	Reduced regeneration	1	9, 10, 11, 12, 14, 15, 16, 17, 18, 20, 21, 22	Reduced forage for deer, rabbits, beavers, and porcupines	1	20, ^	Reduced mammalian population	1	20, ^	Reduced mammalian population	Hunters	Recreational	# of mammals	2	1	1	0.833333	0.888889
Terrestrial Acidification	White Ash Distribution	Eastern Temperate Forest	Hardwood, coniferous forest	Forest	Base Cation/Al ratio	10	White Ash	N/A	N/A	N/A	9, 10, 11, 12, 14, 15, 16, 17, 18, 20, 21, 22	1	Reduced regeneration	1	9, 10, 11, 12, 14, 15, 16, 17, 18, 20, 21, 22	Reduced forage for deer, rabbits, beavers, and porcupines	1	20, ^	Reduced mammalian population	1	20, ^	Reduced mammalian population	People Who Care (Existence)	Non-use	# of mammals	2	1	1	0.833333	0.888889
Terrestrial Acidification	White Ash Distribution	Eastern Temperate Forest	Hardwood, coniferous forest	Forest	Base Cation/Al ratio	10	White Ash	N/A	N/A	N/A	9, 10, 11, 12, 14, 15, 16, 17, 18, 20, 21, 22	1	Reduced regeneration	1	9, 10, 11, 12, 14, 15, 16, 17, 18, 20, 21, 22	Reduced forage for deer, rabbits, beavers, and porcupines	1	20, ^	Reduced mammalian population	1	20, ^	Reduced mammalian population	People Who Care (Option/Bequest)	Non-use	# of mammals	2	1	1	0.833333	0.888889
Terrestrial Acidification	White Ash Distribution	Eastern Temperate Forest	Hardwood, coniferous forest	Forest	Base Cation/Al ratio	10	White Ash	N/A	N/A	N/A	9, 10, 11, 12, 14, 15, 16, 17, 18, 20, 21, 22	1	Reduced regeneration	1	9, 10, 11, 12, 14, 15, 16, 17, 18, 20, 21, 22	Reduced forage for deer, rabbits, beavers, and porcupines	1	20, ^	Reduced mammalian population	1	20, ^	Reduced mammalian population	Experiencers and Viewers	Recreational	# of mammals	2	1	1	0.833333	0.888889
Terrestrial Acidification	White Ash Distribution	Eastern Temperate Forest	Hardwood, coniferous forest	Forest	Base Cation/Al ratio	10	White Ash	N/A	N/A	N/A	9, 10, 11, 12, 14, 15, 16, 17, 18, 20, 21, 22	1	Reduced regeneration	1	9, 10, 11, 12, 14, 15, 16, 17, 18, 20, 21, 22	Reduced forage for purple finch, wood ducks, bobwhite, pine grosbeaks	1	20, 24, ^	Reduced bird abundance (certain species)	1	20, 24, ^	Reduced bird abundance (certain species)	Experiencers and Viewers	Recreational	# of birds	2	1	1	0.833333	0.888889
Terrestrial Acidification	White Ash Distribution	Eastern Temperate Forest	Hardwood, coniferous forest	Forest	Base Cation/Al ratio	10	White Ash	N/A	N/A	N/A	9, 10, 11, 12, 14, 15, 16, 17, 18, 20, 21, 22	1	Reduced regeneration	1	9, 10, 11, 12, 14, 15, 16, 17, 18, 20, 21, 23	Reduced forage for purple finch, wood ducks, bobwhite, pine grosbeaks	1	20, 24, ^	Reduced bird abundance (certain species)	1	20, 24, ^	Reduced bird abundance (certain species)	Hunters	Recreational	# of birds	2	1	1	0.833333	0.888889
Terrestrial Acidification	White Ash Distribution	Eastern Temperate Forest	Hardwood, coniferous forest	Forest	Base Cation/Al ratio	10	White Ash	N/A	N/A	N/A	9, 10, 11, 12, 14, 15, 16, 17, 18, 20, 21, 22	1	Reduced regeneration	1	9, 10, 11, 12, 14, 15, 16, 17, 18, 20, 21, 24	Reduced forage for purple finch, wood ducks, bobwhite, pine grosbeaks	1	20, 24, ^	Reduced bird abundance (certain species)	1	20, 24, ^	Reduced bird abundance (certain species)	People Who Care (Existence)	Non-use	# of birds	2	1	1	0.833333	0.888889
Terrestrial Acidification	White Ash Distribution	Eastern Temperate Forest	Hardwood, coniferous forest	Forest	Base Cation/Al ratio	10	White Ash	N/A	N/A	N/A	9, 10, 11, 12, 14, 15, 16, 17, 18, 20, 21, 22	1	Reduced regeneration	1	9, 10, 11, 12, 14, 15, 16, 17, 18, 20, 21, 25	Reduced forage for purple finch, wood ducks, bobwhite, pine grosbeaks	1	20, 24, ^	Reduced bird abundance (certain species)	1	20, 24, ^	Reduced bird abundance (certain species)	People Who Care (Option/Bequest)	Non-use	# of birds	2	1	1	0.833333	0.888889
Terrestrial Acidification	White Ash Distribution	Eastern Temperate Forest	Hardwood, coniferous forest	Forest	Base Cation/Al ratio	10	White Ash	N/A	N/A	N/A	9, 10, 11, 12, 14, 15, 16, 17, 18, 20, 21, 22	1	Reduced regeneration	1	9, 10, 11, 12, 14, 15, 16, 17, 18, 20, 21, 25	Reduced habitat for cavity nesters, pileated woodpeckers, red bellied nuthatches, wood ducks, owls, etc.	1	20, 23, ^	Reduced bird abundance (certain species)	1	20, 23, ^	Reduced bird abundance (certain species)	People Who Care (Existence)	Non-use	# of birds	2	1	1	0.833333	0.888889
Terrestrial Acidification	White Ash Distribution	Eastern Temperate Forest	Hardwood, coniferous forest	Forest	Base Cation/Al ratio	10	White Ash	N/A	N/A	N/A	9, 10, 11, 12, 14, 15, 16, 17, 18, 20, 21, 22	1	Reduced regeneration	1	9, 10, 11, 12, 14, 15, 16, 17, 18, 20, 21, 25	Reduced habitat for cavity nesters, pileated woodpeckers, red bellied nuthatches, wood ducks, owls, etc.	1	20, 23, ^	Reduced bird abundance (certain species)	1	20, 23, ^	Reduced bird abundance (certain species)	People Who Care (Option/Bequest)	Non-use	# of birds	2	1	1	0.833333	0.888889
Terrestrial Acidification	White Ash Distribution	Eastern Temperate Forest	Hardwood, coniferous forest	Forest	Base Cation/Al ratio	10	White Ash	N/A	N/A	N/A	9, 10, 11, 12, 14, 15, 16, 17, 18, 20, 21, 22	1	Reduced regeneration	1	9, 10, 11, 12, 14, 15, 16, 17, 18, 20, 21, 25	Reduced habitat for cavity nesters, pileated woodpeckers, red bellied nuthatches, wood ducks, owls, etc.	1	20, 23, ^	Reduced bird abundance (certain species)	1	20, 23, ^	Reduced bird abundance (certain species)	Artists	Inspirational	# of birds	2	1	1	0.833333	0.888889
Terrestrial Acidification	White Ash Distribution	Eastern Temperate Forest	Hardwood, coniferous forest	Forest	Base Cation/Al ratio	10	White Ash	N/A	N/A	N/A	9, 10, 11, 12, 14, 15, 16, 17, 18, 20, 21, 22	1	Reduced regeneration	1	9, 10, 11, 12, 14, 15, 16, 17, 18, 20, 21, 25	Reduced habitat for cavity nesters, pileated woodpeckers, red bellied, nuthatches, wood ducks, owls, etc.	1	20, 23, ^	Reduced bird abundance (certain species)	1	20, 23, ^	Reduced bird abundance (certain species)	Experiencers and Viewers	Recreational	# of birds	2	1	1	0.833333	0.888889
Terrestrial Acidification	White Ash Distribution	Eastern Temperate Forest	Hardwood, coniferous forest	Forest	Base Cation/Al ratio	10	White Ash	N/A	N/A	N/A	9, 10, 11, 12, 14, 15, 16, 17, 18, 20, 21, 22	1	Reduced regeneration	1	9, 10, 11, 12, 14, 15, 16, 17, 18, 20, 21, 25	Reduced medicine availability	1	9, 10, 11, 12, 14, 15, 16, 17, 18, 20, 21, 22, ^				Reduced medicine availability	Traditional Medicine Subsisters	Subsistence	# of and size of trees	1	1	1	0.857143	0.928571
Terrestrial Acidification	White Ash Distribution	Eastern Temperate Forest	Hardwood, coniferous forest	Forest	Base Cation/Al ratio	10	White Ash	N/A	N/A	N/A	9, 10, 11, 12, 14, 15, 16, 17, 18, 20, 21, 22	1	Reduced regeneration	1	9, 10, 11, 12, 14, 15, 16, 17, 18, 20, 21, 25	Reduced timber, fiber (baseball bats, musical instruments, fine tools, cabinets)	1	9, 10, 11, 12, 14, 15, 16, 17, 18, 20, 21, 22, ^				Reduced timber, fiber (baseball bats, musical instruments, fine tools, cabinets)	Timber, Fiber, and Fur/Hide Subsisters	Subsistence	# of and size of trees	1	1	1	0.857143	0.928571
Terrestrial Acidification	White Ash Distribution	Eastern Temperate Forest	Hardwood, coniferous forest	Forest	Base Cation/Al ratio	10	White Ash	N/A	N/A	N/A	9, 10, 11, 12, 14, 15, 16, 17, 18, 20, 21, 22	1	Reduced regeneration	1	9, 10, 11, 12, 14, 15, 16, 17, 18, 20, 21, 25	Reduced timber, fiber (baseball bats, musical instruments, fine tools, cabinets)	1	9, 10, 11, 12, 14, 15, 16, 17, 18, 20, 21, 22, ^				Reduced timber, fiber (baseball bats, musical instruments, fine tools, cabinets)	Timber, Fiber, and Ornamental Extractors	Commercial / Industrial	# of and size of trees	1	1	1	0.857143	0.928571

## Sheet: References
Reference #	Reference - References should be cited in Ecology format. A superscript of the Reference Number should be included after the ecological component description
^	First Principle - A first principle is a basic, foundational ecological relationship. This is would be something that would be in a general biology textbook.
*	Expert Opinion - No scientific studies have been published, but the relationship has been onserved in the field.
#	Citation	Subject
1	Uchytil, R. J. 1991. Abies balsamea. In: Fire Effects Information System, (Online). U.S. Department of Agriculture, Forest Service, Rocky Mountain Research Station, Fire Sciences Laboratory (Producer). Available: http:// www.fs.fed.us.database/feis/(2015, November 28).	balsam fir & species related to
2	Hassan, Q.K., and C.P.-A. Bourque. 2009. Potential species distribution of balsam fir based on the integration of biosphysical variables derived with remote sensing and processed-based methods. Remote Sensing 1:393-407	balsam fir & species related to
3	Creel, S. and D. Christianson. 2008. Relationships between direct predation and risk effects. Trends in Ecology and Evolution 23:194-201.	snowshoe hare
4	Mills, S.L., Zimova, M., Oyler, J., Running, S., Abatzoglou, J.T., and P.M. Lukacs. 2013. Camouflage mismatch in seasonal coat color due to increased snow duration. PNAS 110:7360-7365.	snowshoe hare
5	Griffin, P.C., Griffin, S.C., Waroquiers, C. and L.S. Mills. 2005. Mortality by moonlight: predation risk and the snowshoe hare. Behavioral Ecology 16:938-944	snowshoe hare
6	Belovsky, G.E. 1984. Snowshoe hare optimal foraging and its implications for population dynamics. Theoretical Population Biology 25:235-264.	snowshoe hare
7	Hik, D.S. 1995. Does risk of predation influence population dynamics? Evidence from the cyclic declines of snowshoe hares. Wildlife Research. 22:115-29	snowshoe hare
8	Sullivan, T.P. and D.S. Sullivan. 1988. Influence of stand thinning on snowshoe hare population dynamics and feeding damage in lodgepole pine forest. Journal of Applied Ecology 25:791-805.	snowshoe hare
9	Thomas, R.Q., Cantham, C.D., Weathers, K.C., and C.L. Goodale. 2010. Increased tree carbon storage in response to nitrogen deposition in the US. Nature Geoscience. DOI:10.1038/NGEO721.	forest N
10	Pardo, L.H., Fenn, M., Goodale, C.L., Geiser, L.H., Driscoll, C.T., Allen, E., et al. 2011a. Effects of nitrogen deposition and empirical nitrogen critical loads for ecoregions of the United States. Ecological Applications 21:3049-3082.	forest N
11	Pardo, L.H., Goodale, C.L., Lilleskov, E.A., and L.H. Geiser. 2011b. Northern forest. In: L.H. Pardo, M.J. Robin-Abbott and C.T. Driscoll (eds.) Assessment of nitrogen deposition effects and empirical critical loads of nitrogen for ecogegions of the United States. (p291) USDA Forest Service, Northern Research Station located in Newtown Square, PA NRS-80)	forest N
12	Pardo, L.H., Robin-Abbott, M.J. and C.T. Driscoll, eds. 2011c. Assessment of nitrogen effects and empirical critical loads of nitrogen deposition effects of the United States. (p 291) USDA Forest Service, Northern Research Station located in Newtown Square, PA, NRS-80.	forest N
13	Horn, K.J., et al. 2015. Species-specific asychronicities in the response of tree growth and mortality to N deposition at the continental-scale. Ecological Society of America Conference Aug 18, 2015. (http://eco.confex.com/eco/2015/webprogram/Paper50941.htm).	forest N
14	Hibben, C. R., and S. B. Silverborg. 1978. Severity and causes of ash dieback. Journal of Arboriculture 2:274-279.	forest N & S
15	Duarte, N., Pardo, L.H., and M.J. Robin-Abbott. 2013. Susceptability of forests in the Northeastern USA to nitrogen and sulfur deposition: Critical load exceedance and forest health. Water, Air and Soil Pollution 224:1355-1376.	forest N & S
16	Deitze, M.C. and P.R. Moorcraft. 2011. Tree mortality in the eastern and central United States: patterns and drivers. Global Change Biology 17:3312-3326.	forest N & S, balsam fir
17	Driscoll, C.T., Lawrence, G.B., Bulger, A.J., Cronan, T.J. et al. 2001. Acidic deposition in the northeastern United States: sources and inputs, ecosystem effects, and management stategies. Bioscience 51:180-198.	forest N & S
18	Pardo, L.H. 2010. Approaches for estimating critical loads of N and S deposition for forest ecosystems on U.S. Federal Lands. (p 25) USDA Forest Service General technical report, NRS-71.	forest N & S
19	Battles, J. J., Fahey, T.J., Driscoll Jr., C.T., Blum, J.D. and C.E. Johnson. 2013. Restoring soil calcium reverses forest decline. Environmental Science and Technology Letters 1:15-19.	forest S
20	Griffith, R. S. 1991. Fraxinus americana. In: Fire Effects Information System, (Online). U.S. Department of Agriculture, Forest Service, Rocky Mountain Research Station, Fire Sciences Laboratory (Producer). Available: http:// www.fs.fed.us.database/feis/(2015, November 28).	white ash & species related to
21	Ellis, R. C. 1979. Response of crop trees of sugar maple, white ash, and black cherry to release and fertilization. Canadian Journal of Forestry 9:179-188.	white ash and N
22	Chappelka, A. H., Chevone, B. I., and T.E. Burk. 1988. Growth response of green and white ash seedlings to ozone, sulfur dioxide and simulated acid rain. Forest Science 34:1016-1029	white ash and S
23	Runde, D. E., and D. E. Capen. 1987. Characteristics of northern hardwood trees used by cavity-nesting birds. Journal of Wildlife Management 51:217-223.	white ash birds
24	Holmes, R.T., and S.K. Robinson. 1981. Tree species preferences of foraging insectivorous birds in a northern hardwoods forest. Oecologia 48:31-35.	white ash birds

## Sheet: Metadata
Module	Column Header	Description
	Ecological Effect	The broad consequence of nitrogen and/or acid deposition on an ecosystem to be evaluated
Site Information	Region	Regional designation of where critical load is applicable
Site Information	Ecosystem	Ecosystem type in which critical load is applicable based on EPA designated Ecosystem Level I, II, and III
Stressor	Chemical Criterion	Soil (e.g., soil solution Bc/Al ratio or % base saturation) or surface water chemistry (e.g., ANC or pH) that links the critical load of atmospheric deposition to the biological receptor of interest. Deposition alters the chemical criterion, and the critical load of a system is the point where deposition levels result in the chemical criterion being equal to the critical limit. Chemical criterion…
Stressor	Chemical Threshold	The threshold or value of the chemical criterion beyond which the biological receptor of interest is negatively impacted (e.g., 20% base saturation, ANC of 50 µeq/L). The critical load of a system is the point where deposition levels result in the chemical criterion being equal to the critical limit.
Stressor	Biological Indicator	A biological species or group of species whose function, population, or status can reveal the qualitative status of the environment, and can therefore be used to monitor the health of an environment or ecosystem.
Stressor	Critical Load (CL; in kg/ha)	The amount of atmospheric deposition above which adverse effects begin to affect the biological indicator
Stressor	Low	If the critical load has been established as a range; the low value of the range.
Stressor	High	If the critical load has been established as a range; the high value of the range.
Stressor	SOSS	Strength of science of the calculated critical load
Stressor	CL Reference	Scientific publication used to verify SOSS
Stressor	Change in Biological Indicator (Component #1)	The effect on the ecosystem component due to exceedance of the critical load or the chemical criterion. The change in biological indicator acts as the first component of the Ecological Production Function
Ecological Production Function	SOS – Effect #	Strength of Science explaining how the proceeding ecological components causes a change in the proceeding ecological component. Values are High = 1, Medium = 0.67, Low= 0.33
Ecological Production Function	Ref #	Scientific publication(s) linking the change of Componenti to Componenti+1
Ecological Production Function	Component #	Ecosystem component influenced by a change in the ecosystem component before it.
Ecological Production Function	Ecological Endpoint	Ecological component that provides a service or is valued by humans. This is the same as the last link in the chain, but allows for chains to be categorized due to different chain lengths.
Final Ecosystem Services	Beneficiary sub-classes (direct FEGS user)	FEGS-CS Beneficiary Sub-Class: beneficiary that directly uses the last thing in environment directly used by humans.
Final Ecosystem Services	Beneficiary Classes	FEGS-CS Beneficiary Class
Final Ecosystem Services	FEGS Metric	The measurement taken to classify the Ecological Endpoint in a form relevant to the beneficiary sub-class
Strength of Science	EPF Length	Number of links within the Ecological Production Function
Strength of Science	SOSEPF	Calculation of EPF using number of components in the chain and the average score of the chain; Equation 1
Strength of Science	SOSWL	Value of the lowest SOSE or SOSS score in the chain
Strength of Science	SOSC	Calulation using the SOSE and SOSS scores to define the confidence in scientific knowledge of the relationships defined; Equation 2
